# Supplementary material for: Effects of cochlear implantation on gait performance in adults with hearing impairment: A systematic review
Source: PLoS One. 2025 Feb 28;20(2):e0319322. doi: 10.1371/journal.pone.0319322 (PMC11870346; doi:10.1371/journal.pone.0319322)
Supplement: S2 — (XLSX) [file pone.0319322.s002.xlsx]

## Sheet: Sheet1
ID	Study tiltle	Inclusion	Reasons for exclusion
1	Lee-Steere K, Liddle J, Mudge A, Bennett S, McRae P, Barrimore SE. ``You’ve got to keep moving, keep going{’’}: Understanding older patients’ experiences and perceptions of delirium and nonpharmacological delirium prevention strategies in the acute hospital setting. JOURNAL OF CLINICAL NURSING. 2020;29(13–14):2363–77.	No	Irrelevent population and/or intervention
2	Ibrahim A, Singh DKA, Shahar S. `Timed Up and Go’ test: Age, gender and cognitive impairment stratified normative values of older adults. PLOS ONE. 2017;12(10).	No	Irrelevent population and/or intervention
3	4th International Workshop on ICTs for Improving Patients Rehabilitation Research Techniques, REHAB 2016. Communications in Computer and Information Science [Internet]. 2019;1002. Available from: https://www.scopus.com/inward/record.uri?eid=2-s2.0-85064566065&partnerID=40&md5=0446e739f52f4da535d45d60f4dc00e3	No	Irrelevent population and/or intervention
4	8th European Medical and Biological Engineering Conference, EMBEC 2020. In 2021. Available from: https://www.scopus.com/inward/record.uri?eid=2-s2.0-85097632747&partnerID=40&md5=38374bbfaa006bb099839fa258029acd	No	Irrelevent population and/or intervention
5	17th IFIP TC13 International Conference on Human-Computer Interaction, INTERACT 2019. Lecture Notes in Computer Science (including subseries Lecture Notes in Artificial Intelligence and Lecture Notes in Bioinformatics) [Internet]. 2019;11746 LNCS. Available from: https://www.scopus.com/inward/record.uri?eid=2-s2.0-85072872362&partnerID=40&md5=0cbd12fb52b8730928fa9abefdf7448b	No	Irrelevent population and/or intervention
6	Sarli CC, Uchanski RM, Heidbreder A, Readmond K, Spehar B. 19th-century camouflaged mechanical hearing devices. Otology and Neurotology. 2003;24(4):691–8.	No	Irrelevent population and/or intervention
7	141st Audio Engineering Society International Convention 2016, AES 2016. In 2016. Available from: https://www.scopus.com/inward/record.uri?eid=2-s2.0-85010711786&partnerID=40&md5=be5d75bfb1ffb97ce5717028602d2314	No	Irrelevent population and/or intervention
8	Blasch BB, Doll TH, Kuyk TK. [473] Relationship of auditory skills to the mobility of blind and visually impaired individuals. Journal of Rehabilitation Research and Development. 1991;28(1):378–9.	No	Irrelevent population and/or intervention
9	Rine RM, Dannenbaum E, Szabo J. 2015 Section on Pediatrics Knowledge Translation Lecture: Pediatric Vestibular-Related Impairments. PEDIATRIC PHYSICAL THERAPY. 2016;28(1):2–6.	No	Irrelevent population and/or intervention
10	2016 IEEE Asia Pacific Conference on Circuits and Systems, APCCAS 2016. In 2017. Available from: https://www.scopus.com/inward/record.uri?eid=2-s2.0-85011114742&partnerID=40&md5=7490e3b1c616134c9eaa9cbe22b24175	No	Irrelevent population and/or intervention
11	2017 IEEE Biomedical Circuits and Systems Conference, BioCAS 2017 - Proceedings. In 2018. Available from: https://www.scopus.com/inward/record.uri?eid=2-s2.0-85050209007&partnerID=40&md5=35b82bbd5f02519573a4729839da9444	No	Irrelevent population and/or intervention
12	Erro R, Tedeschi MR, Vitale C, Buonocore S, Orefice G. A (single case) rehabilitation program based on cueing for freezing of speech. EUROPEAN JOURNAL OF PHYSICAL AND REHABILITATION MEDICINE. 2014;50(5):561–5.	No	Irrelevent population and/or intervention
13	Goselink RJM, van Kernebeek CR, Mul K, Lemmers RJLF, van der Maarel SM, Brouwer OF, et al. A 22-year follow-up reveals a variable disease severity in early-onset facioscapulohumeral dystrophy. European Journal of Paediatric Neurology. 2018;22(5):782–5.	No	Irrelevent population and/or intervention
14	Janssen JJWM, Berendse HW, Schuurhuis GJ, Merle PA, Ossenkoppele GJ. A 51-year-old male CML patient with progressive hearing loss, confusion, ataxia, and aphasia during imatinib treatment. American Journal of Hematology. 2009;84(10):679–82.	No	Irrelevent population and/or intervention
15	Lancioni GE, Oliva D, Bartolini T. A blind woman who is mentally retarded promoting and sharing the occupational engagement of a dependent deaf-blind adolescent. Behavioral Residential Treatment. 1990;5(3):149–57.	No	Irrelevent population and/or intervention
16	Itagaki Y, Sakamoto M, Nishitani H. A Case of Craniodiaphyseal Dysplasia. No To Hattatsu. 1989;21(1):69–73.	No	Irrelevent population and/or intervention
17	Chen YS, Hu TM, Wang YY, Wu CL. A case of Huntington’s disease presenting with psychotic symptoms and rapid cognitive decline in the early stage. European Journal of Psychiatry. 2022;36(1):65–6.	No	Irrelevent population and/or intervention
18	Stratford LMI, Nahoor I, Dos Santos K, Dos Santos AA. A case of thrombotic microangiopathy of unknown aetiology, clinically presenting as an acute surgical abdomen. BMJ Case Reports [Internet]. 2019;12(11). Available from: https://www.scopus.com/inward/record.uri?eid=2-s2.0-85075799412&doi=10.1136%2Fbcr-2019-230553&partnerID=40&md5=7de0466c02731c9b2c7cefd4ba38e650	No	Irrelevent population and/or intervention
19	Tartamella F, Chillura A, Pisano MF, Cacioppo A, Licari S, Caradonna D, et al. A case report on intensive, robot-assisted rehabilitation program for brainstem radionecrosis. Medicine. 2020;99(10):e19517–e19517.	No	Irrelevent population and/or intervention
20	Naro A, Pignolo L, Sorbera C, Latella D, Billeri L, Manuli A, et al. A case-controlled pilot study on rhythmic auditory stimulation-assisted gait training and conventional physiotherapy in patients with parkinson’s disease submitted to deep brain stimulation. Frontiers in Neurology [Internet]. 2020;11. Available from: https://www.scopus.com/inward/record.uri?eid=2-s2.0-85098575418&doi=10.3389%2Ff…	No	Irrelevent population and/or intervention
21	Kimura Y, Masuda T, Tomizawa A, Sakata H, Kaga K. A child with severe inner ear malformations with favorable hearing utilization and balance functions after wearing hearing aids. Journal of Otology. 2017;12(1):41–6.	no	Irrelevent population and/or intervention
22	Sharland M, Burch M, McKenna WM, Paton MA. A clinical study of Noonan syndrome. Archives of disease in childhood. 1992 Feb;67(2):178–83.	No	Irrelevent population and/or intervention
23	Engel-Yeger B, Weissman D. A comparison of motor abilities and perceived self-efficacy between children with hearing impairments and normal hearing children. Disability and Rehabilitation. 2009;31(5):352–8.	No	Irrelevent population and/or intervention
24	Visagie S, Eide AH, Mannan H, Schneider M, Swartz L, Mji G, et al. A description of assistive technology sources, services and outcomes of use in a number of African settings. Disability and Rehabilitation: Assistive Technology. 2017;12(7):705–12.	No	Irrelevent population and/or intervention
25	Nilsson P, Vesterager V, Sibelle P, Sieck L, Christensen B. A double-blind cross-over study of a non-linear hearing aid. Audiology : official organ of the International Society of Audiology. 1997;36(6):325–38.	No	Without CIs
26	Dao VH, Hoang TTH. A Fast Balance Test Method of Screening for Vestibular Disorders Using Low Cost Camera and Personal Computer. In 2021. p. 382–7. Available from: https://www.scopus.com/inward/record.uri?eid=2-s2.0-85101977037&doi=10.1109%2FICCE48956.2021.9352088&partnerID=40&md5=ee9c01e562063f73d1ab9af0f7a2a1e7	No	Irrelevent population and/or intervention
27	Torres-Solis J, Chau T. A flexible routing scheme for patients with topographical disorientation. JOURNAL OF NEUROENGINEERING AND REHABILITATION. 2007;4.	No	Irrelevent population and/or intervention
28	Costa Filho CFF, De Souza RS, Dos Santos JR, Dos Santos BL, Fernandes Costa MG. A fully automatic method for recognizing hand configurations of Brazilian sign language. Revista Brasileira de Engenharia Biomedica. 2017;33(1):78–89.	No	Irrelevent population and/or intervention
29	Holland S, Wright RL, Wing A, Crevoisier T, Hödl O, Canelli M. A gait rehabilitation pilot study using tactile cueing following hemiparetic stroke. In 2014. p. 402–5. Available from: https://www.scopus.com/inward/record.uri?eid=2-s2.0-84928951991&doi=10.4108%2Ficst.pervasivehealth.2014.255357&partnerID=40&md5=9ff393c37c3e00ca48e95524a616c3de	No	Irrelevent population and/or intervention
30	Pitale JT, Bolte JH. A heel-strike real-time auditory feedback device to promote motor learning in children who have cerebral palsy: A pilot study to test device accuracy and feasibility to use a music and dance-based learning paradigm. Pilot and Feasibility Studies [Internet]. 2018;4(1). Available from: https://www.scopus.com/inward/record.uri?eid=2-s2.0-85046776843&doi=10.1186%2Fs40814-018-0229…	No	Irrelevent population and/or intervention
31	Wang TH, Peng YC, Chen YL, Lu TW, Liao HF, Tang PF, et al. A Home-Based Program Using Patterned Sensory Enhancement Improves Resistance Exercise Effects for Children With Cerebral Palsy: A Randomized Controlled Trial. NEUROREHABILITATION AND NEURAL REPAIR. 2013;27(8):684–94.	No	Irrelevent population and/or intervention
32	Conklyn D, Stough D, Novak E, Paczak S, Chemali K, Bethoux F. A home-based walking program using rhythmic auditory stimulation improves gait performance in patients with multiple sclerosis: a pilot study. Neurorehabilitation and neural repair. 2010;24(9):835–42.	No	Irrelevent population and/or intervention
33	Wittwer JE, Winbolt M, Morris ME. A home-based, music-cued movement program is feasible and may improve gait in progressive supranuclear palsy. Frontiers in Neurology [Internet]. 2019;10(FEB). Available from: https://www.scopus.com/inward/record.uri?eid=2-s2.0-85065906569&doi=10.3389%2Ffneur.2019.00116&partnerID=40&md5=0b94f1c956fe3e7d543fdd7ce78d3d41	No	Irrelevent population and/or intervention
34	Kumar D, Das A, Lahiri U, Dutta A. A human-machine-interface integrating low-cost sensors with a neuromuscular electrical stimulation system for post-stroke balance rehabilitation. Journal of Visualized Experiments [Internet]. 2016;2016(110). Available from: https://www.scopus.com/inward/record.uri?eid=2-s2.0-84963682928&doi=10.3791%2F52394&partnerID=40&md5=da952ef66cfff87ae35591c7c4ceb1b5	No	Irrelevent population and/or intervention
35	Almeida QJ, Bhatt H. A Manipulation of Visual Feedback during Gait Training in Parkinson’s Disease. PARKINSONS DISEASE. 2012;2012.	No	Irrelevent population and/or intervention
36	Ersal T, Sienko KH. A mathematical model for incorporating biofeedback into human postural control. JOURNAL OF NEUROENGINEERING AND REHABILITATION. 2013;10.	No	Irrelevent population and/or intervention
37	Galvin III JJ, Fu QJ, Oba S, Baskent D, Galvin JJ 3rd, Fu QJ, et al. A method to dynamically control unwanted loudness cues when measuring amplitude modulation detection in cochlear implant users. JOURNAL OF NEUROSCIENCE METHODS. 2014 Jan;222:207–12.	No	Irrelevent population and/or intervention
38	Yang CH, Huang HC, Chuang LY, Yang CH. A mobile communication aid system for persons with physical disabilities. Mathematical and Computer Modelling. 2008;47(3–4):318–27.	No	Irrelevent population and/or intervention
39	Moumdjian L, Moens B, Vanzeir E, De Klerck B, Feys P, Leman M. A model of different cognitive processes during spontaneous and intentional coupling to music in multiple sclerosis. Annals of the New York Academy of Sciences. 2019;1445(1):27–38.	No	Irrelevent population and/or intervention
40	Plotnik M, Shema S, Dorfman M, Gazit E, Brozgol M, Giladi N, et al. A motor learning-based intervention to ameliorate freezing of gait in subjects with Parkinson’s disease. JOURNAL OF NEUROLOGY. 2014;261(7):1329–39.	No	Irrelevent population and/or intervention
41	Vanderthommen M, Francaux M, Colinet C, Lehance C, Lhermerout C, Crielaard JM, et al. A multistage field test of wheelchair users for evaluation of fitness and prediction of peak oxygen consumption. Journal of Rehabilitation Research and Development. 2002;39(6):685–92.	No	Irrelevent population and/or intervention
42	Hutchinson K, Sloutsky R, Collimore A, Adams B, Harris B, Ellis TD, et al. A Music-Based Digital Therapeutic: Proof-of-Concept Automation of a Progressive and Individualized Rhythm-Based Walking Training Program After Stroke. NEUROREHABILITATION AND NEURAL REPAIR. 2020;34(11):986–96.	No	Irrelevent population and/or intervention
43	Villamizar LH, Gualdron M, Gonzalez F, Aceros J, Rizzo-Sierra CV. A necklace sonar with adjustable scope range for assisting the visually impaired. Annual International Conference of the IEEE Engineering in Medicine and Biology Society IEEE Engineering in Medicine and Biology Society Annual International Conference. 2013;2013:1450–3.	No	Irrelevent population and/or intervention
44	Carvalho LP, Mate KKV, Cinar E, Abou-Sharkh A, Lafontaine AL, Mayo NE. A new approach toward gait training in patients with Parkinson’s Disease. Gait and Posture. 2020;81:14–20.	No	Irrelevent population and/or intervention
45	Nguyen VS, Rouxel D, Vincent B, Ducourneau J, Parietti-Winkler C. A new device for real-time peroperative monitoring of ossicular chain reconstruction during middle ear surgery. Journal of clinical monitoring and computing. 2020 Aug;34(4):827–32.	No	Irrelevent population and/or intervention
46	Hato N, Kohno H, Okada M, Hakuba N, Gyo K, Iwakura T, et al. A new tool for testing ossicular mobility during middle ear surgery: preliminary report of four cases. Otology & neurotology : official publication of the American Otological Society, American Neurotology Society [and] European Academy of Otology and Neurotology. 2006 Aug;27(5):592–5.	No	Irrelevent population and/or intervention
47	Duan X, Gu W, Hao Y, Wang R, Wen H, Sun S, et al. A novel Asp121Asn mutation of myelin protein zero is associated with late-onset axonal charcot-marie-tooth disease, hearing loss and pupil abnormalities. Frontiers in Aging Neuroscience [Internet]. 2016;8(SEP). Available from: https://www.scopus.com/inward/record.uri?eid=2-s2.0-84992017352&doi=10.3389%2Ffnagi.2016.00222&partnerID=40&md5=40a836f90f…	No	Irrelevent population and/or intervention
48	Jackson CB, Bauer MF, Schaller A, Kotzaeridou U, Ferrarini A, Hahn D, et al. A novel mutation in BCS1L associated with deafness, tubulopathy, growth retardation and microcephaly. European Journal of Pediatrics. 2016;175(4):517–25.	No	Irrelevent population and/or intervention
49	Demos MK, Van Karnebeek CDM, Ross CJD, Adam S, Shen Y, Zhan SH, et al. A novel recurrent mutation in ATP1A3 causes CAPOS syndrome. Orphanet Journal of Rare Diseases [Internet]. 2014;9(1). Available from: https://www.scopus.com/inward/record.uri?eid=2-s2.0-84896854601&doi=10.1186%2F1750-1172-9-15&partnerID=40&md5=ce332a2cb4f4d34ef3d7e29ca39eb6da	No	Irrelevent population and/or intervention
50	Hanga K, DiNitto DM, Wilken JP, Leppik L. A person-centered approach in initial rehabilitation needs assessment: Experiences of persons with disabilities [Une approche centrée sur la personne dans l’évaluation initiale des besoins en réadaptation. Expériences des personnes handicapées]. Alter. 2017;11(4):251–66.	No	Irrelevent population and/or intervention
51	Holland S, Wright RL, Wing A, Crevoisier T, Hödl O, Canelli M. A pilot study using tactile cueing for gait rehabilitation following stroke. Communications in Computer and Information Science. 2015;515:222–33.	No	Irrelevent population and/or intervention
52	Benedict RE, Baumgardner AM. A population approach to understanding children’s access to assistive technology. Disability and Rehabilitation. 2009;31(7):582–92.	No	Irrelevent population and/or intervention
53	Sage MD, Almeida QJ. A Positive Influence of Vision on Motor Symptoms During Sensory Attention Focused Exercise for Parkinson’s Disease. MOVEMENT DISORDERS. 2010;25(1):64–9.	No	Irrelevent population and/or intervention
54	McAuley JH, Daly PM, Curtis CR. A preliminary investigation of a novel design of visual cue glasses that aid gait in Parkinson’s disease. CLINICAL REHABILITATION. 2009;23(8):687–95.	No	Irrelevent population and/or intervention
55	Rajendran V, Roy FG, Jeevanantham D. A preliminary randomized controlled study on the effectiveness of vestibular-specific neuromuscular training in children with hearing impairment. Clinical Rehabilitation. 2013;27(5):459–67.	No	Irrelevent population and/or intervention
56	Locatelli I, Monod S, Cornuz J, Bula CJ, Senn N. A prospective study assessing agreement and reliability of a geriatric evaluation. BMC GERIATRICS. 2017;17.	No	Irrelevent population and/or intervention
57	Ptito A, Papa L, Gregory K, Folmer RL, Walker WC, Prabhakaran V, et al. A Prospective, Multicenter Study to Assess the Safety and Efficacy of Translingual Neurostimulation Plus Physical Therapy for the Treatment of a Chronic Balance Deficit Due to Mild-to-Moderate Traumatic Brain Injury. NEUROMODULATION. 2021;24(8):1412–21.	No	Irrelevent population and/or intervention
58	Saadeh W, Altaf MAB, Alsuradi H, Yoo J. A Pseudo OFDM with Miniaturized FSK Demodulation Body-Coupled Communication Transceiver for Binaural Hearing AIDS in 65 nm CMOS. IEEE Journal of Solid-State Circuits. 2017;52(3):757–68.	No	Irrelevent population and/or intervention
59	Nickbakht M, Meyer C, Scarinci N, Beswick R. A qualitative investigation of families’ needs in the transition to early intervention after diagnosis of hearing loss. CHILD CARE HEALTH AND DEVELOPMENT. 2019;45(5):670–80.	No	Irrelevent population and/or intervention
60	Go T, Mitani A. A qualitative motion analysis study of voluntary hand movement induced by music in patients with Rett syndrome. NEUROPSYCHIATRIC DISEASE AND TREATMENT. 2009;5:499–503.	No	Irrelevent population and/or intervention
61	Femery VG, Moretto PG, Hespel JMG, Thévenon A, Lensel G. A real-time plantar pressure feedback device for foot unloading. Archives of Physical Medicine and Rehabilitation. 2004;85(10):1724–8.	No	Irrelevent population and/or intervention
62	Pires S, Rodrigues S, Arokiadass LB, Chopra S. A Real-Time Position Monitoring SystemfFor Fall Detection and Analysis Using Human Pose Estimation. In 2021. Available from: https://www.scopus.com/inward/record.uri?eid=2-s2.0-85112394220&doi=10.1109%2FICNTE51185.2021.9487724&partnerID=40&md5=5659582d350203e6524408b4da62f454	No	Irrelevent population and/or intervention
63	Hasson CJ, Manczurowsky J, Yen SC. A reinforcement learning approach to gait training improves retention. FRONTIERS IN HUMAN NEUROSCIENCE. 2015;9.	No	Irrelevent population and/or intervention
64	Marston JR, Church RL. A relative access measure to identify barriers to efficient transit use by persons with visual impairments. Disability and rehabilitation. 2005 Jul;27(13):769–79.	No	Irrelevent population and/or intervention
65	Blamey PJ, Saunders E. A REVIEW OF BIMODAL BINAURAL HEARING SYSTEMS AND FITTING. ACOUSTICS AUSTRALIA. 2008;36(3):87–91.	No	Review/meta analysis
66	French LS, Mellough CB, Chen FK, Carvalho LS. A Review of Gene, Drug and Cell-Based Therapies for Usher Syndrome. Frontiers in Cellular Neuroscience [Internet]. 2020;14. Available from: https://www.scopus.com/inward/record.uri?eid=2-s2.0-85088497990&doi=10.3389%2Ffncel.2020.00183&partnerID=40&md5=8359400fda3b6cd9b3faf740d783baa1	No	Irrelevent population and/or intervention
67	Hobbs B, Artemiadis P. A Review of Robot-Assisted Lower-Limb Stroke Therapy: Unexplored Paths and Future Directions in Gait Rehabilitation. Frontiers in Neurorobotics [Internet]. 2020;14. Available from: https://www.scopus.com/inward/record.uri?eid=2-s2.0-85084002776&doi=10.3389%2Ffnbot.2020.00019&partnerID=40&md5=da9e77124220a608af1a46b44ba86379	No	Irrelevent population and/or intervention
68	Schaffert N, Janzen TB, Mattes K, Thaut MH. A Review on the Relationship Between Sound and Movement in Sports and Rehabilitation. FRONTIERS IN PSYCHOLOGY. 2019;10.	no	Review/meta analysis
69	Luo G. A roadmap for designing a personalized search tool for individual healthcare providers. Journal of Medical Systems [Internet]. 2014;38(2). Available from: https://www.scopus.com/inward/record.uri?eid=2-s2.0-84891896103&doi=10.1007%2Fs10916-014-0006-4&partnerID=40&md5=11daa0dc89009ae69accd6ab1091452c	No	Irrelevent population and/or intervention
70	Simo L, Botzer L, Ghez C, Scheidt RA. A robotic test of proprioception within the hemiparetic arm post-stroke. Journal of neuroengineering and rehabilitation. 2014 Apr;11:77–77.	No	Irrelevent population and/or intervention
71	Alatawi SF. A scoping review of the nature of physiotherapists’ role to avoid fall in people with Parkinsonism. Neurological Sciences. 2021;42(9):3733–48.	No	Review/meta analysis
72	Laurent B, Christian TNA. A sonar system modeled after spatial hearing and echolocating bats for blind mobility aid. INTERNATIONAL JOURNAL OF PHYSICAL SCIENCES. 2007;2(4):104–11.	No	Irrelevent population and/or intervention
73	Rintelmann W, Harford E, Burchfield S. A Special Case of Auditory Localization: CROS for Blind Persons With Unilateral Hearing Loss. Archives of Otolaryngology. 1970;91(3):284–8.	No	Irrelevent population and/or intervention
74	Search DL. A special short term valuation/training program for deaf blind adults. New Outlook for the Blind. 1974;68(10):444-446+453.	No	Irrelevent population and/or intervention
75	Anton K, Ernst A, Basta D. A static sound source can improve postural stability during walking. JOURNAL OF VESTIBULAR RESEARCH-EQUILIBRIUM \& ORIENTATION. 2021;31(3):143–9.	No	Without CIs
76	Farmer LW. A step-sensing device for blind wheelchair users. A preliminary evaluation. Bulletin of prosthetics research. 1981;18(1):73–8.	No	Irrelevent population and/or intervention
77	Sirohi A, Kaur R, Goswami AK, Mani K, Nongkynrih B, Gupta SK. A study of falls among elderly persons in a rural area of Haryana. Indian journal of public health. 2017;61(2):99–104.	No	Irrelevent population and/or intervention
78	Abolfotouh MA, Telmesani A. A study of some psycho-social characteristics of blind and deaf male students in Abha City, Asir Region, Saudi. Public Health. 1993;107(4):261–9.	No	Irrelevent population and/or intervention
79	Jihong L, Xiaoye S. A survey of vision aids for the blind. In 2006. p. 4312–6. Available from: https://www.scopus.com/inward/record.uri?eid=2-s2.0-34047216829&doi=10.1109%2FWCICA.2006.1713189&partnerID=40&md5=746e2cd8d9e3428e91fdd65d27dde6ba	No	Irrelevent population and/or intervention
80	Waerling RD, Kjaer TW. A systematic review of impairment focussed technology in neurology. Disability and Rehabilitation: Assistive Technology [Internet]. 2020; Available from: https://www.scopus.com/inward/record.uri?eid=2-s2.0-85087614083&doi=10.1080%2F17483107.2020.1776776&partnerID=40&md5=c282364a2e132343d9e05f602f69b105	No	Review/meta analysis
81	Wonsetler EC, Bowden MG. A systematic review of mechanisms of gait speed change post-stroke. Part 1: spatiotemporal parameters and asymmetry ratios. TOPICS IN STROKE REHABILITATION. 2017;24(6):435–46.	No	Review/meta analysis
82	Mahafza MT, Wilson WJ, Brauer S, Timmer BHB, Hickson L. A Systematic Review of the Effect of Hearing Aids on Static and Dynamic Balance in Adults with Hearing Impairment. Trends in Hearing. 2022;26.	No	Review/meta analysis
83	Morgan PE, Dobson FL, McGinley JL. A Systematic Review of the Efficacy of Conservative Interventions on the Gait of Ambulant Adults with Cerebral Palsy. JOURNAL OF DEVELOPMENTAL AND PHYSICAL DISABILITIES. 2014;26(5):633–54.	No	Irrelevent population and/or intervention
84	Maculewicz J, Kofoed LB, Serafin S. A technological review of the instrumented footwear for rehabilitation with a focus on Parkinson’s disease patients. Frontiers in Neurology [Internet]. 2016;7(JAN). Available from: https://www.scopus.com/inward/record.uri?eid=2-s2.0-84962040850&doi=10.3389%2Ffneur.2016.00001&partnerID=40&md5=4de93e5b0a870831b88844ee75f6bfda	No	Irrelevent population and/or intervention
85	Sweeney D, Quinlan LR, Browne P, Richardson M, Meskell P, OLaighin G. A Technological Review of Wearable Cueing Devices Addressing Freezing of Gait in Parkinson’s Disease. SENSORS. 2019;19(6).	No	Irrelevent population and/or intervention
86	Cushing SL, Chia R, James AL, Papsin BC, Gordon KA. A test of static and dynamic balance function in children with cochlear implants. ARCHIVES OF OTOLARYNGOLOGY-HEAD \& NECK SURGERY. 2008;134(1):34–8.	No	Irrelevent population and/or intervention
87	Lalić H. A thirteen-year-old girl with cornelia de lange syndrome – the first case described in litigation. Open Access Macedonian Journal of Medical Sciences. 2020;8(C):188–90.	No	Irrelevent population and/or intervention
88	Seki Y, Sato T. A Training System of Orientation and Mobility for Blind People Using Acoustic Virtual Reality. IEEE TRANSACTIONS ON NEURAL SYSTEMS AND REHABILITATION ENGINEERING. 2011;19(1):95–104.	No	Irrelevent population and/or intervention
89	Ellis RJ, Ng YS, Zhu S, Tan DM, Anderson B, Schlaug G, et al. A Validated Smartphone-Based Assessment of Gait and Gait Variability in Parkinson’s Disease. PLOS ONE. 2015;10(10).	No	Irrelevent population and/or intervention
90	Casamassima F, Ferrari A, Milosevic B, Ginis P, Farella E, Rocchi L. A wearable system for gait training in subjects with Parkinson’s disease. Sensors (Switzerland). 2014;14(4):6229–46.	No	Irrelevent population and/or intervention
91	Cardin S, Thalmann D, Vexo F. A wearable system for mobility improvement of visually impaired people. Visual Computer. 2007;23(2):109–18.	No	Irrelevent population and/or intervention
92	Munchau A, Corna S, Gresty MA, Bhatia KP, Palmer JD, Dressler D, et al. Abnormal interaction between vestibular and voluntary head control in patients with spasmodic torticollis. BRAIN. 2001;124(1):47–59.	No	Irrelevent population and/or intervention
93	Vercruysse S, Spildooren J, Heremans E, Vandenbossche J, Wenderoth N, Swinnen SP, et al. Abnormalities and cue dependence of rhythmical upper-limb movements in Parkinson patients with freezing of gait. Neurorehabilitation and Neural Repair. 2012;26(6):636–45.	No	Irrelevent population and/or intervention
94	Karki J, Rushton S, Bhattarai S, De Witte L. Access to assistive technology for persons with disabilities: a critical review from Nepal, India and Bangladesh. Disability and Rehabilitation: Assistive Technology [Internet]. 2021; Available from: https://www.scopus.com/inward/record.uri?eid=2-s2.0-85102434753&doi=10.1080%2F17483107.2021.1892843&partnerID=40&md5=5e87c33da0787d40ea4a02e88042433a	No	Irrelevent population and/or intervention
95	Matter RA, Eide AH. Access to assistive technology in two Southern African countries. BMC Health Services Research [Internet]. 2018;18(1). Available from: https://www.scopus.com/inward/record.uri?eid=2-s2.0-85055073504&doi=10.1186%2Fs12913-018-3605-9&partnerID=40&md5=75d739bd8aa7a0f247fde094d190db26	No	Irrelevent population and/or intervention
96	Goodridge D, Rogers M, Klassen L, Jeffery B, Knox K, Rohatinsky N, et al. Access to health and support services: perspectives of people living with a long-term traumatic spinal cord injury in rural and urban areas. DISABILITY AND REHABILITATION. 2015;37(16–17):1401–10.	No	Irrelevent population and/or intervention
97	Henning MA, Krägeloh CU, Sameshima S, Shepherd D, Shepherd G, Billington R. Access to New Zealand Sign Language interpreters and quality of life for the deaf: a pilot study. Disability and rehabilitation. 2011;33(25–26):2559–66.	No	Irrelevent population and/or intervention
98	Graham CL, Mann JR. Accessibility of primary care physician practice sites in South Carolina for people with disabilities. Disability and Health Journal. 2008;1(4):209–14.	No	Irrelevent population and/or intervention
99	Hirose T, Hasegawa J, Izawa S, Enoki H, Suzuki Y, Kuzuya M. Accumulation of geriatric conditions is associated with poor nutritional status in dependent older people living in the community and in nursing homes. GERIATRICS \& GERONTOLOGY INTERNATIONAL. 2014;14(1):198–205.	No	Irrelevent population and/or intervention
100	ACM International Conference Proceeding Series. In 2015. Available from: https://www.scopus.com/inward/record.uri?eid=2-s2.0-84960091252&partnerID=40&md5=5170ad78230c9f2558d139d10ce46be3	No	Irrelevent population and/or intervention
101	ACM International Conference Proceeding Series. In 2016. Available from: https://www.scopus.com/inward/record.uri?eid=2-s2.0-85019508222&partnerID=40&md5=85e13b8841987ac9057b0b5e7313bf3b	No	Irrelevent population and/or intervention
102	Matthies ML, Svirsky M, Perkell J, Lane H. Acoustic and articulatory measures of sibilant production with and without auditory feedback from a cochlear implant. Journal of speech and hearing research. 1996 Oct;39(5):936–46.	No	Irrelevent population and/or intervention
103	Reh J, Schmitz G, Hwang TH, Effenberg AO. Acoustic Feedback in Gait Rehabilitation-Pre-Post Effects in Patients With Unilateral Hip Arthroplasty. FRONTIERS IN SPORTS AND ACTIVE LIVING. 2021;3.	No	Irrelevent population and/or intervention
104	Rigby PL, Shah SB, Jackler RK, Chung JH, Cooke DD. Acoustic neuroma surgery: Outcome analysis of patient-perceived disability. American Journal of Otology. 1997;18(4):427–35.	No	Irrelevent population and/or intervention
105	Evans MK, Dehyski DD. Acoustic voice analysis of prelingually deaf adults before and after cochlear implantation. JOURNAL OF VOICE. 2007;21(6):669–82.	No	Irrelevent population and/or intervention
106	Secchi S, Lauria A, Cellai G. Acoustic wayfinding: A method to measure the acoustic contrast of different paving materials for blind people. Applied ergonomics. 2017 Jan;58:435–45.	No	Irrelevent population and/or intervention
107	Chisholm AE, Qaiser T, Williams AMM, Eginyan G, Lam T. Acquisition of a precision walking skill and the impact of proprioceptive deficits in people with motor-incomplete spinal cord injury. Journal of Neurophysiology. 2019;121(3):1078–84.	No	Irrelevent population and/or intervention
108	Caligiore D, Mustile M, Fineschi A, Romano L, Piras F, Assogna F, et al. Action observation with dual task for improving cognitive abilities in parkinson’s disease: A pilot study. Frontiers in Systems Neuroscience [Internet]. 2019;13. Available from: https://www.scopus.com/inward/record.uri?eid=2-s2.0-85064282873&doi=10.3389%2Ffnsys.2019.00007&partnerID=40&md5=c2866f215fe28ae9aaa8aeea47c25977	No	Irrelevent population and/or intervention
109	Leman M, Moelants D, Varewyck M, Styns F, van Noorden L, Martens JP. Activating and Relaxing Music Entrains the Speed of Beat Synchronized Walking. PLoS ONE [Internet]. 2013;8(7). Available from: https://www.scopus.com/inward/record.uri?eid=2-s2.0-84880020946&doi=10.1371%2Fjournal.pone.0067932&partnerID=40&md5=c0dcf6b510d36459ece8e88d89074cf1	No	Irrelevent population and/or intervention
110	Ebersbach G, Ceballos-Baumann A. Activating therapies for patients with Parkinson’s disease. NERVENHEILKUNDE. 2008;27(8):746–56.	No	Irrelevent population and/or intervention
111	Malhotra G, Sharma MK, Singh A, Dudeja P. Activity limitation and participation restriction to among the elderly in North India: Determinants and related management practices. International Journal on Disability and Human Development. 2014;13(1):141–8.	No	Irrelevent population and/or intervention
112	Sanko N. Activity-end access/egress modal choices between stations and campuses located on a hillside. RESEARCH IN TRANSPORTATION ECONOMICS. 2020;83.	No	Irrelevent population and/or intervention
113	Mak JCS, Kim LH, Ong LTC, Bui TM. Acute abducens nerve palsy and weight loss due to skull base osteomyelitis. Medical Journal of Australia. 2010;192(12):719–20.	No	Irrelevent population and/or intervention
114	De Icco R, Tassorelli C, Berra E, Bolla M, Pacchetti C, Sandrini G. Acute and Chronic Effect of Acoustic and Visual Cues on Gait Training in Parkinson’s Disease: A Randomized, Controlled Study. PARKINSONS DISEASE. 2015;2015.	No	Irrelevent population and/or intervention
115	Chiang CI, Chou CH, Hsueh CJ, Cheng CA, Peng GS. Acute bilateral hearing loss as a “worsening sign” in a patient with critical basilar artery stenosis. Journal of Clinical Neuroscience. 2013;20(1):177–9.	No	Irrelevent population and/or intervention
116	Yacovino DA, Finlay JB, Jaimes VNU, Verdecchia DH, Schubert MC. Acute bilateral superior branch vestibular neuropathy. Frontiers in Neurology [Internet]. 2018;9(MAY). Available from: https://www.scopus.com/inward/record.uri?eid=2-s2.0-85046997583&doi=10.3389%2Ffneur.2018.00353&partnerID=40&md5=c86ea1391dd442d9a756e22c7ea9b47b	No	Irrelevent population and/or intervention
117	Lindeman RC. Acute labyrinthine disorders. Otolaryngologic Clinics of North America. 1979;12(2):375–87.	No	Irrelevent population and/or intervention
118	Baloh RW. Acute unilateral and bilateral peripheral vestibular loss. CONTINUUM Lifelong Learning in Neurology. 2006;12(4):46–64.	No	Irrelevent population and/or intervention
119	Kerber KA. Acute Vestibular Syndrome. SEMINARS IN NEUROLOGY. 2020;40(1):59–66.	No	Irrelevent population and/or intervention
120	Zia N, Loeb M, Kajungu D, Galiwango E, Diener-West M, Wegener S, et al. Adaptation and validation of UNICEF/Washington group child functioning module at the Iganga-Mayuge health and demographic surveillance site in Uganda. BMC PUBLIC HEALTH. 2020;20(1).	No	Irrelevent population and/or intervention
121	Fujiwara K, Maekawa M, Kiyota N, Yaguchi C. Adaptation changes in dynamic postural control and contingent negative variation during backward disturbance by transient floor translation in the elderly. JOURNAL OF PHYSIOLOGICAL ANTHROPOLOGY. 2012;31.	No	Irrelevent population and/or intervention
122	Maekawa M, Fujiwara K, Kiyota N, Yaguchi C. Adaptation changes in dynamic postural control and contingent negative variation during repeated transient forward translation in the elderly. JOURNAL OF PHYSIOLOGICAL ANTHROPOLOGY. 2013;32.	No	Irrelevent population and/or intervention
123	Rinaldi L, Yeung LF, Lam PCH, Pang MYC, Tong RKY, Cheung VCK. Adapting to the Mechanical Properties and Active Force of an Exoskeleton by Altering Muscle Synergies in Chronic Stroke Survivors. IEEE Transactions on Neural Systems and Rehabilitation Engineering. 2020;28(10):2203–13.	No	Irrelevent population and/or intervention
124	Merrow SL, Corbett CD. Adaptive computing for people with disabilities. Computers in nursing. 1994;12(4):201–9.	No	Irrelevent population and/or intervention
125	Ouellette-Kuntz H, Garcin N, Lewis MES, Minnes P, Martin C, Holden JJA. Addressing health disparities through promoting equity for individuals with intellectual disability. Canadian journal of public health = Revue canadienne de sante publique. 2005;96 Suppl 2(Suppl 2):S8-22.	No	Irrelevent population and/or intervention
126	Finch M, Sandel ME, Spettell C, Mack A, Spivack G. Admission examination factors predicting cognitive improvement during acute brain injury rehabilitation. Brain Injury. 1997;11(10):713–22.	No	Irrelevent population and/or intervention
127	Burge AT, Lee A, Nicholes M, Purcell S, Miller B, Norris N, et al. Advance care planning education in pulmonary rehabilitation: A qualitative study exploring participant perspectives. PALLIATIVE MEDICINE. 2013;27(6):508–15.	No	Irrelevent population and/or intervention
128	Hamid MA, Trune DR, Dutia MB. Advances in auditory and vestibular medicine. Audiological Medicine. 2009;7(4):180–8.	No	Irrelevent population and/or intervention
129	Yu W, Chattopadhyay S, Lim TC, Acharya UR. Advances in therapeutic engineering [Internet]. 2012. 1 p. (Advances in Therapeutic Engineering). Available from: https://www.scopus.com/inward/record.uri?eid=2-s2.0-85055799597&doi=10.1201%2Fb13729&partnerID=40&md5=ef8ee27530cec00ff51889850b68fc33	No	Irrelevent population and/or intervention
130	Rajput K, Brown T, Bamiou DE. Aetiology of hearing loss and other related factors versus language outcome after cochlear implantation in children. International journal of pediatric otorhinolaryngology. 2003 May;67(5):497–504.	No	Irrelevent population and/or intervention
131	SIEGEL JC, MARCHETTI M, TECKLIN JS. AGE-RELATED BALANCE CHANGES IN HEARING-IMPAIRED CHILDREN. PHYSICAL THERAPY. 1991;71(3):183–9.	No	Irrelevent population and/or intervention
132	An M hee, Yi C hwi, Jeon H seon, Park S yeon. Age-related changes of single-limb standing balance in children with and without deafness. International journal of pediatric otorhinolaryngology. 2009 Nov;73(11):1539–44.	No	Irrelevent population and/or intervention
133	Jones GC. Aging with cerebral palsy and other disabilities: Personal reflections and recommendations. Developmental Medicine and Child Neurology. 2009;51(SUPPL. 4):12–5.	No	Irrelevent population and/or intervention
134	Fattal D, Hansen M, Fritzsch B. Aging-related balance impairment and hearing loss [Internet]. 2017. 315 p. (The Wiley Handbook on the Aging Mind and Brain). Available from: https://www.scopus.com/inward/record.uri?eid=2-s2.0-85049760084&doi=10.1002%2F9781118772034.ch16&partnerID=40&md5=87f7bdaa49784f37a0c8758903baaa01	No	Irrelevent population and/or intervention
135	George J, Binns VE, Clayden AD, Mulley GP. Aids and adaptations for the elderly at home: Underprovided, underused, and undermaintained. British Medical Journal (Clinical research ed). 1988;296(6633):1365–6.	No	Irrelevent population and/or intervention
136	AIDS cannot be an exception to offer of lower bus fares. AIDS policy & law. 1997;12(21):3–3.	No	Irrelevent population and/or intervention
137	Young CA. Aids, orthoses, and environmental control systems. Neurology in Practice. 2003;74(4):iv13–7.	No	Irrelevent population and/or intervention
138	Stenfelt S, Hakansson B. Air versus bone conduction: an equal loudness investigation. HEARING RESEARCH. 2002;167(1–2):1–12.	No	Irrelevent population and/or intervention
139	Muller H, Rolen G. Airlines and disabled travellers. 1977; Available from: https://www.scopus.com/inward/record.uri?eid=2-s2.0-0017616104&partnerID=40&md5=faf0b71dd3459819376b95bec8a844ea	No	Irrelevent population and/or intervention
140	Naarden T, Ter Meulen BC, Van Der Weele SI, Blom JD. Alice in wonderland syndrome as a presenting manifestation of Creutzfeldt-Jakob disease. Frontiers in Neurology [Internet]. 2019;10(MAY). Available from: https://www.scopus.com/inward/record.uri?eid=2-s2.0-85068052689&doi=10.3389%2Ffneur.2019.00473&partnerID=40&md5=e9afc01d0175c013c3bf9ade8e075c57	No	Irrelevent population and/or intervention
141	Gwak DW, Park E, Park JS, Kim E, Kang MG, Kim AR, et al. Alterations of functional connectivity in auditory and sensorimotor neural networks: A case report in a patient with cortical deafness after bilateral putaminal hemorrhagic stroke. Medicine. 2021;100(3):e24302–e24302.	No	Irrelevent population and/or intervention
142	De Nunzio AM, Grasso M, Nardone A, Godi M, Schieppati M. Alternate rhythmic vibratory stimulation of trunk muscles affects walking cadence and velocity in Parkinson’s disease. CLINICAL NEUROPHYSIOLOGY. 2010;121(2):240–7.	No	Irrelevent population and/or intervention
143	Fischer P, Chen CC, Chang YJ, Yeh CH, Pogosyan A, Herz DM, et al. Alternating Modulation of Subthalamic Nucleus Beta Oscillations during Stepping. The Journal of neuroscience : the official journal of the Society for Neuroscience. 2018 May;38(22):5111–21.	No	Irrelevent population and/or intervention
144	Ganesan B, Gowda T, Al-Jumaily A, Fong KNK, Meena SK, Tong RKY. Ambient assisted living technologies for older adults with cognitive and physical impairments: a review. European review for medical and pharmacological sciences. 2019 Dec;23(23):10470–81.	No	Irrelevent population and/or intervention
145	Wittich W, Murphy C, Mulrooney D. An adapted adult day centre for older adults with sensory impairment. British Journal of Visual Impairment. 2014;32(3):249–62.	No	Irrelevent population and/or intervention
146	Lugade V, Lin V, Farley A, Chou LS. An artificial neural network estimation of gait balance control in the elderly using clinical evaluations. PloS one. 2014;9(5):e97595–e97595.	No	Irrelevent population and/or intervention
147	Meshram VV, Patil K, Meshram VA, Shu FC. An Astute Assistive Device for Mobility and Object Recognition for Visually Impaired People. IEEE Transactions on Human-Machine Systems. 2019;49(5):449–60.	No	Irrelevent population and/or intervention
148	Fischer T, Kiselka A, Dlapka R, Doppler J, Iber M, Gradl C, et al. An Auditory Feedback System in Use with People Aged +50 Years: Compliance and Modifications in Gait Pattern. Biosystems and Biorobotics. 2017;15:881–5.	No	Irrelevent population and/or intervention
149	Batavia M, Gianutsos JG, Kambouris M. An augmented auditory feedback device. Archives of Physical Medicine and Rehabilitation. 1997;78(12):1389–92.	No	Irrelevent population and/or intervention
150	Pereira MC, Kassab Jr. F. An electrical stimulator for sensory substitution. In 2006. p. 6016–20. Available from: https://www.scopus.com/inward/record.uri?eid=2-s2.0-34047113434&doi=10.1109%2FIEMBS.2006.260380&partnerID=40&md5=3ee8f2fb6c0dd6b1bb0a1011710b4d79	No	Irrelevent population and/or intervention
151	Bryant MS, Rintala DH, Lai EC, Protas EJ. An evaluation of self-administration of auditory cueing to improve gait in people with Parkinson’s disease. CLINICAL REHABILITATION. 2009;23(12):1078–85.	No	Irrelevent population and/or intervention
152	Jacob NK, Balaban E, Saunders R, Batchelor JC, Yeates SG, Casson AJ. An Exploration of Behind-the-Ear ECG Signals from a Single Ear Using Inkjet Printed Conformal Tattoo Electrodes. In 2018. p. 1283–6. Available from: https://www.scopus.com/inward/record.uri?eid=2-s2.0-85056664533&doi=10.1109%2FEMBC.2018.8512538&partnerID=40&md5=30561e288cac8ccea278feacaa3f6992	No	Irrelevent population and/or intervention
153	Que YP, Safaei F, Boustead P. An immersive voice over IP service to wireless gaming: User study and impact of virtual world mobility. In 2007. p. 93–8. Available from: https://www.scopus.com/inward/record.uri?eid=2-s2.0-70349149108&doi=10.1145%2F1326257.1326274&partnerID=40&md5=dd9856e6e12a5e946a4154c9fd9906aa	No	Irrelevent population and/or intervention
154	Crosby LD, Wong JS, Chen JL, Grahn J, Patterson KK. An Initial Investigation of the Responsiveness of Temporal Gait Asymmetry to Rhythmic Auditory Stimulation and the Relationship to Rhythm Ability Following Stroke. FRONTIERS IN NEUROLOGY. 2020;11.	No	Irrelevent population and/or intervention
155	Rosenberg SR, Kalhan R. An integrated approach to the medical treatment of chronic obstructive pulmonary disease. Medical Clinics of North America. 2012;96(4):811–26.	No	Irrelevent population and/or intervention
156	Campbell GB, Matthews JT. An integrative review of factors associated with falls during post-stroke rehabilitation. Journal of Nursing Scholarship. 2010;42(4):395–404.	No	Irrelevent population and/or intervention
157	Kantan P, Dahl S. An interactive music synthesizer for gait training in neurorehabilitation. In 2019. p. 159–66. Available from: https://www.scopus.com/inward/record.uri?eid=2-s2.0-85084393598&partnerID=40&md5=7b2cd6e01380b6727cebbace46b5c916	No	Irrelevent population and/or intervention
158	Livingston NA, Hargrove T, Greiman L, Myers A, Ipsen C, Ravesloot C. An Investigation Into the Temporal Scaling of Community Participation Measurement. Rehabilitation Psychology. 2015;60(4):367–75.	No	Irrelevent population and/or intervention
159	Bumin G, Uyanik M, Aki E, Kayihan H. An investigation of risk factors for fails in elderly people in a Turkish rest home: a pilot study. Aging clinical and experimental research. 2002 Jun;14(3):192–6.	No	Irrelevent population and/or intervention
160	Sejdic E, Jeffery R, Vanden Kroonenberg A, Chau T. An investigation of stride interval stationarity while listening to music or viewing television. HUMAN MOVEMENT SCIENCE. 2012;31(3):695–706.	No	Irrelevent population and/or intervention
161	Lubetzky V A, Hujsak BD, Fu G, Perlin K. An Oculus Rift Assessment of Dynamic Balance by Head Mobility in a Virtual Park Scene: A Pilot Study. MOTOR CONTROL. 2019;23(1):127–42.	No	Irrelevent population and/or intervention
162	Rajendran V, Roy FG. An overview of motor skill performance and balance in hearing impaired children. Italian journal of pediatrics. 2011 Jul;37:33–33.	No	Irrelevent population and/or intervention
163	Sanei-Moghaddam A, Wilson T, Kumar S, Gray R. An unfortunate case of Pendred syndrome. Journal of Laryngology and Otology. 2011;125(9):965–7.	No	Irrelevent population and/or intervention
164	Di Girolamo S, Fetoni AR, Di Nardo W, Paludetti G. An unusual complication of cochlear implant: benign paroxysmal positional vertigo. The Journal of laryngology and otology. 1999 Oct;113(10):922–3.	no	Did not measure gait
165	Brown AR, Sutherland J, Mulley GP. An uplifting experience? Hospital passenger lifts and their suitability for disabled people. Disability and rehabilitation. 1997 Mar;19(3):117–9.	No	Irrelevent population and/or intervention
166	Im S, Park SG. Analysis and Design of a Microphone Preamplifier for Mobile Applications. ELECTRONICS. 2021;10(14).	No	Irrelevent population and/or intervention
167	Gumus B, İncesulu AS, Kaya E, Kezban Gurbuz M, Ozgur Pınarbaslı M. Analysis of cochlear implant revision surgeries. European Archives of Oto-Rhino-Laryngology. 2021;278(3):675–82.	No	Irrelevent population and/or intervention
168	De Melo Roiz R, Azevedo Cacho EW, Cliquet Jr. A, Barasnevicius Quagliato EMA. Analysis of parallel and transverse visual cues on the gait of individuals with idiopathic Parkinson’s disease. International Journal of Rehabilitation Research. 2011;34(4):343–8.	No	Irrelevent population and/or intervention
169	Reed CM, Durlach NI, Braida LD, Schultz MC. Analytic study of the Tadoma method: Effects of hand position on segmental speech perception. Journal of Speech and Hearing Research. 1989;32(4):921–9.	No	Irrelevent population and/or intervention
170	Dedhia K, Yellon RF, Branstetter BF, Egloff AM. Anatomic variants on computed tomography in congenital aural atresia. Otolaryngology - Head and Neck Surgery (United States). 2012;147(2):323–8.	No	Irrelevent population and/or intervention
171	Coutts E, Cooper K. Animal magic or a bone of contention? An exploration of dog ownership and adaptation in people with post-stroke aphasia. Aphasiology. 2021;35(12):1573–92.	No	Irrelevent population and/or intervention
172	Felicio DC, Pereira DS, Diz JBM, Queiroz BZ de, Silva JP da, Leopoldino AAO, et al. Anterior Trunk Mobility Does Not Predict Disability in Elderly Women With Acute Low Back Pain: Brazilian Back Complaints in the Elders (BACE-Brazil) Study Results. Spine. 2017 Oct;42(20):1552–8.	No	Irrelevent population and/or intervention
173	Buday J. Anthropological studies of the disabled in Hungary. Acta Biologica Szegediensis. 2000;44(1–4):167–73.	No	Irrelevent population and/or intervention
174	Hong KS, Yaqub MA. Application of functional near-infrared spectroscopy in the healthcare industry: A review. Journal of Innovative Optical Health Sciences [Internet]. 2019;12(6). Available from: https://www.scopus.com/inward/record.uri?eid=2-s2.0-85074420738&doi=10.1142%2FS179354581930012X&partnerID=40&md5=e685a533c4d7039297efb3aa9fbd97df	No	Irrelevent population and/or intervention
175	Dong H, Giakoumidis N, Figueroa N, Mavridis N. Approaching behaviour monitor and vibration indication in developing a general moving object alarm system (GMOAS). International Journal of Advanced Robotic Systems [Internet]. 2013;10. Available from: https://www.scopus.com/inward/record.uri?eid=2-s2.0-84883377494&doi=10.5772%2F56586&partnerID=40&md5=9e08b8c13b62b464da66e737f75d045e	No	Irrelevent population and/or intervention
176	Leinonen E, Smith BR. Appropriacy judgements and pragmatic performance. International Journal of Language & Communication Disorders. 1994;29(1):77–84.	No	Irrelevent population and/or intervention
177	Strouwen C, Molenaar EALM, Keus SHJ, Münks L, Heremans E, Vandenberghe W, et al. Are factors related to dual-task performance in people with Parkinson’s disease dependent on the type of dual task? Parkinsonism & related disorders. 2016 Feb;23:23–30.	No	Irrelevent population and/or intervention
178	Schouppe S, Van Oosterwijck S, Danneels L, Van Damme S, Van Oosterwijck J. Are Functional Brain Alterations Present in Low Back Pain? A Systematic Review of EEG Studies. JOURNAL OF PAIN. 2020;21(1–2):25–43.	No	Irrelevent population and/or intervention
179	Hassan SE. Are normally sighted, visually impaired, and blind pedestrians accurate and reliable at making street crossing decisions? Investigative Ophthalmology and Visual Science. 2012;53(6):2593–600.	No	Irrelevent population and/or intervention
180	Nonnekes J, Scotti A, Nijhuis LBO, Smulders K, Queralt A, Geurts ACH, et al. ARE POSTURAL RESPONSES TO BACKWARD AND FORWARD PERTURBATIONS PROCESSED BY DIFFERENT NEURAL CIRCUITS? NEUROSCIENCE. 2013;245:109–20.	No	Irrelevent population and/or intervention
181	LaForce S, Bright D. Are we there yet? The developing state of mobile access equity. ASSISTIVE TECHNOLOGY.	No	Irrelevent population and/or intervention
182	Onizawa N, Koshita S, Sakamoto S, Abe M, Kawamata M, Hanyu T. Area/Energy-Efficient Gammatone Filters Based on Stochastic Computation. IEEE TRANSACTIONS ON VERY LARGE SCALE INTEGRATION (VLSI) SYSTEMS. 2017;25(10):2724–35.	No	Irrelevent population and/or intervention
183	Fornos AP, Guinand N, Van De Berg R, Stokroos R, Micera S, Kingma H, et al. Artificial balance: Restoration of the vestibulo-ocular reflex in humans with a prototype vestibular neuroprosthesis. Frontiers in Neurology [Internet]. 2014;5 APR. Available from: https://www.scopus.com/inward/record.uri?eid=2-s2.0-84901058191&doi=10.3389%2Ffneur.2014.00066&partnerID=40&md5=c92174cdf7d46e25de02b23b26da32…	No	Irrelevent population and/or intervention
184	Stepanchenko I N, Hrybovska IB, Danylevych V M, Hryboskyy V R. Aspects of psychomotor development of primary school children with hearing loss from the standpoint of Bernstein’s theory of movement construction. PEDAGOGY OF PHYSICAL CULTURE AND SPORTS. 2020;24(3):151–6.	No	Irrelevent population and/or intervention
185	Hwang R, Mandrusiak A, Morris NR, Peters R, Korczyk D, Russell T. Assessing functional exercise capacity using telehealth: Is it valid and reliable in patients with chronic heart failure? JOURNAL OF TELEMEDICINE AND TELECARE. 2017;23(2):225–32.	No	Irrelevent population and/or intervention
186	Kaczmarczyk K, Błazkiewicz M, Wiszomirska I, Pietrasik K, Zdrodowska A, Wit A, et al. Assessing Gait Stability before and after Cochlear Implantation. BioMed Research International [Internet]. 2019;2019. Available from: https://www.scopus.com/inward/record.uri?eid=2-s2.0-85060829548&doi=10.1155%2F2019%2F2474273&partnerID=40&md5=c15c044cbdff5dcc49f3fce4fd9a35d5	yes
187	Chen DS, Blake CR, Genther DJ, Li L, Lin FR. Assessing physical functioning in otolaryngology: Feasibility of the short physical performance battery. American Journal of Otolaryngology - Head and Neck Medicine and Surgery. 2014;35(6):708–12.	No	Irrelevent population and/or intervention
188	STELLMANWARD G, BANNISTER CM, LEWIS M. ASSESSING THE NEEDS OF THE ADULT WITH SPINA-BIFIDA. EUROPEAN JOURNAL OF PEDIATRIC SURGERY. 1993;3(1):14–6.	No	Irrelevent population and/or intervention
189	Fino PC, Peterka RJ, Hullar TE, Murchison C, Horak FB, Chesnutt JC, et al. Assessment and rehabilitation of central sensory impairments for balance in mTBI using auditory biofeedback: A randomized clinical trial. BMC Neurology [Internet]. 2017;17(1). Available from: https://www.scopus.com/inward/record.uri?eid=2-s2.0-85013758748&doi=10.1186%2Fs12883-017-0812-7&partnerID=40&md5=f3d2457c7ad2b4a3af4…	No	Irrelevent population and/or intervention
190	Maresca G, Nocito V, De Salvo S, Formica C, Leonardi S, Bramanti P, et al. Assessment and rehabilitation of cognitive deficit in a Niemann-Pick type C disease patient. Neurocase. 2021;27(2):113–6.	No	Irrelevent population and/or intervention
191	Nisbet PD. Assessment and training of children for powered mobility in the UK. Technology and Disability. 2002;14(4):173–82.	No	Irrelevent population and/or intervention
192	İçağasıoğlu A, Karatekin BD, Mesci E, Yumusakhuylu Y, Murat S, Yasin Ş. Assessment of adult patients with cerebral palsy. Turkish Journal of Physical Medicine and Rehabilitation. 2021;66(4):429–35.	No	Irrelevent population and/or intervention
193	BARBERGERGATEAU P, NEJJARI C, TESSIER JF, DARTIGUES JF. ASSESSMENT OF DISABILITY AND HANDICAP ASSOCIATED WITH DYSPNEA IN ELDERLY SUBJECTS. DISABILITY AND REHABILITATION. 1995;17(2):83–9.	No	Irrelevent population and/or intervention
194	Barberger-Gateau P, Nejjari C, Tessier JF, Dartigues JF. Assessment of disability and handicap associated with dyspnoea in elderly subjects. Disability and rehabilitation. 1995;17(2):83–9.	No	Irrelevent population and/or intervention
195	Smulders K, Esselink RAJ, Weiss A, Kessels RPC, Geurts ACH, Bloem BR. Assessment of dual tasking has no clinical value for fall prediction in Parkinson’s disease. JOURNAL OF NEUROLOGY. 2012;259(9):1840–7.	No	Irrelevent population and/or intervention
196	Jenkins SC, Cecins N. Assessment of exercise tolerance in patients with chronic airflow limitation: Feasibility of the shuttle walkingtest. Respirology. 1999;4(SUPPL. 1):A4–A4.	No	Irrelevent population and/or intervention
197	Pysanko VM. ASSESSMENT OF MORPHOLOGICAL-FUNCTIONAL STATE OF CHILDREN WITH COCHLEAR IMPLANTS. PEDAGOGICS PSYCHOLOGY MEDICAL-BIOLOGICAL PROBLEMS OF PHYSICAL TRAINING AND SPORTS. 2016;20(5):38–45.	No	Irrelevent population and/or intervention
198	Chan MO, Sen ES, Hardy E, Hensman P, Wraith E, Jones S, et al. Assessment of musculoskeletal abnormalities in children with mucopolysaccharidoses using pGALS. Pediatric Rheumatology [Internet]. 2014;12(1). Available from: https://www.scopus.com/inward/record.uri?eid=2-s2.0-84905865308&doi=10.1186%2F1546-0096-12-32&partnerID=40&md5=aa9460e1a03026466a98f7f92e817e65	No	Irrelevent population and/or intervention
199	Kbar G, Al-Daraiseh A, Aly S, Abidi MH, Mian SH. Assessment of Technologies Relevant for People with Motor Hearing and Speech Impairment. IETE Technical Review (Institution of Electronics and Telecommunication Engineers, India). 2017;34(3):254–64.	No	Irrelevent population and/or intervention
200	Jarali NM, Ashok Kumar PS, Likith Gowda M, Pavan Gowda C, Bhaskar NK. Assistive Aid for Visually Impaired People. Lecture Notes in Electrical Engineering. 2022;783:927–35.	No	Irrelevent population and/or intervention
201	Ishigami Y, Jutai J, Kirkland S. Assistive Device Use among Community-Dwelling Older Adults: A Profile of Canadians Using Hearing, Vision, and Mobility Devices in the Canadian Longitudinal Study on Aging. CANADIAN JOURNAL ON AGING-REVUE CANADIENNE DU VIEILLISSEMENT. 2021;40(1):23–38.	No	Irrelevent population and/or intervention
202	Calder DJ. Assistive technologies and the visually impaired: A digital ecosystem perspective. In 2010. Available from: https://www.scopus.com/inward/record.uri?eid=2-s2.0-77956278984&doi=10.1145%2F1839294.1839296&partnerID=40&md5=1b8c22ba459c9deb6fbb30d9f804a1aa	No	Irrelevent population and/or intervention
203	Tung JY, Stead B, Mann W, Ba’Pham, Popovic MR. Assistive technologies for self-managed pressure ulcer prevention in spinal cord injury: A scoping review. Journal of Rehabilitation Research and Development. 2015;52(2):131–46.	No	Irrelevent population and/or intervention
204	Robinson L, Gibson G, Kingston A, Newton L, Pritchard G, Finch T, et al. Assistive technologies in caring for the oldest old: A review of current practice and future directions. Aging Health. 2013;9(4):365–75.	No	Irrelevent population and/or intervention
205	Sadovnikova NA, Darda ES, Klochkova EN. Assistive technologies market: State and perspectives. Contributions to Economics. 2017;(9783319606958):77–87.	No	Irrelevent population and/or intervention
206	Chen K. Assistive technology and emotions of older people – adopting a positive and integrated design approach. Lecture Notes in Computer Science (including subseries Lecture Notes in Artificial Intelligence and Lecture Notes in Bioinformatics). 2018;10926 LNCS:21–9.	No	Irrelevent population and/or intervention
207	Carmeli E, Levy R, Barchard S, Merrick J, Barchard S, Merrick J, et al. Assistive technology and walking aid use by intellectually disabled older people in a residential care center. International Journal on Disability and Human Development. 2007;6(1):71–4.	No	Irrelevent population and/or intervention
208	Borg J, Lindstrom A, Larsson S. Assistive technology in developing countries: a review from the perspective of the Convention on the Rights of Persons with Disabilities. PROSTHETICS AND ORTHOTICS INTERNATIONAL. 2011;35(1):20–9.	No	Irrelevent population and/or intervention
209	Johnson KL, Dudgeon B, Amtmann D. Assistive technology in rehabilitation. Physical Medicine and Rehabilitation Clinics of North America. 1997;8(2):389–403.	No	Irrelevent population and/or intervention
210	Matter R, Harniss M, Oderud T, Borg J, Eide AH. Assistive technology in resource-limited environments: a scoping review. Disability and Rehabilitation: Assistive Technology. 2017;12(2):105–14.	No	Irrelevent population and/or intervention
211	Lin SC, Gold RS. Assistive technology needs, functional difficulties, and services utilization and coordination of children with developmental disabilities in the United States. Assistive technology : the official journal of RESNA. 2018;30(2):100–6.	No	Irrelevent population and/or intervention
212	Morikawa M, Okamoto N, Kiuchi K, Tomioka K, Iwamoto J, Harano A, et al. Association between depressive symptoms and metabolic syndrome in Japanese community-dwelling older people: a cross-sectional analysis from the baseline results of the Fujiwara-kyo prospective cohort study. INTERNATIONAL JOURNAL OF GERIATRIC PSYCHIATRY. 2013;28(12):1251–9.	No	Irrelevent population and/or intervention
213	Chen DS, Genther DJ, Betz J, Lin FR. Association between hearing impairment and self-reported difficulty in physical functioning. Journal of the American Geriatrics Society. 2014 May;62(5):850–6.	No	Irrelevent population and/or intervention
214	Bang SH, Jeon JM, Lee JG, Choi J, Song JJ, Chae SW. Association between Hearing Loss and Postural Instability in Older Korean Adults. JAMA Otolaryngology - Head and Neck Surgery. 2020;146(6):530–4.	No	Irrelevent population and/or intervention
215	Maes L, De Kegel A, Van Waelvelde H, Dhooge I. Association between vestibular function and motor performance in hearing-impaired children. Otology & neurotology : official publication of the American Otological Society, American Neurotology Society [and] European Academy of Otology and Neurotology. 2014 Dec;35(10):e343-7.	No	Irrelevent population and/or intervention
216	Martinez-Amezcua P, Powell D, Kuo PL, Reed NS, Sullivan KJ, Palta P, et al. Association of Age-Related Hearing Impairment with Physical Functioning among Community-Dwelling Older Adults in the US. JAMA Network Open [Internet]. 2021;4(6). Available from: https://www.scopus.com/inward/record.uri?eid=2-s2.0-85108896648&doi=10.1001%2Fjamanetworkopen.2021.13742&partnerID=40&md5=0fc556d00f05b1d9259dd51…	No	Irrelevent population and/or intervention
217	Genther DJ, Betz J, Pratt S, Kritchevsky SB, Martin KR, Harris TB, et al. Association of Hearing Impairment and Mortality in Older Adults. JOURNALS OF GERONTOLOGY SERIES A-BIOLOGICAL SCIENCES AND MEDICAL SCIENCES. 2015;70(1):85–90.	No	Irrelevent population and/or intervention
218	Martinez-Amezcua P, Kuo PL, Reed NS, Simonsick EM, Agrawal Y, Lin FR, et al. Association of Hearing Impairment with Higher-Level Physical Functioning and Walking Endurance: Results from the Baltimore Longitudinal Study of Aging. Journals of Gerontology - Series A Biological Sciences and Medical Sciences. 2021;76(10):E290–8.	No	Without CIs
219	Kostic E, Kwak K, Kim D. Association of posture, gait, and auditory functioning with cognitive status in a cohort of community-dwelling older adults. Applied Sciences (Switzerland) [Internet]. 2021;11(21). Available from: https://www.scopus.com/inward/record.uri?eid=2-s2.0-85118272604&doi=10.3390%2Fapp11219970&partnerID=40&md5=d62b572bc979fdf5d740d2d5708136d6	No	Irrelevent population and/or intervention
220	Vancampfort D, Smith L, Stubbs B, Swinnen N, Firth J, Schuch FB, et al. Associations between active travel and physical multi-morbidity in six low- and middle-income countries among community-dwelling older adults: A cross-sectional study. PloS one. 2018;13(8):e0203277–e0203277.	No	Irrelevent population and/or intervention
221	Cardoso R, Meneses RF, Lumini-Oliveira J, Pestana P, Guimaraes B. Associations between Teachers’ Posture, Muscle Tension and Voice Complaints. JOURNAL OF VOICE. 2021;35(6).	No	Irrelevent population and/or intervention
222	Armstrong NM, Deal JA, Betz J, Kritchevsky S, Pratt S, Harris T, et al. Associations of Hearing Loss and Depressive Symptoms With Incident Disability in Older Adults: Health, Aging, and Body Composition Study. The journals of gerontology Series A, Biological sciences and medical sciences. 2020 Feb;75(3):531–6.	No	Irrelevent population and/or intervention
223	Macherey O, Van Wieringen A, Carlyon RP, Deeks JM, Wouters J. Asymmetric pulses in cochlear implants: Effects of pulse shape, polarity, and rate. JARO - Journal of the Association for Research in Otolaryngology. 2006;7(3):253–66.	No	Irrelevent population and/or intervention
224	Frazzitta G, Pezzoli G, Bertotti G, Maestri R. Asymmetry and freezing of gait in parkinsonian patients. Journal of Neurology. 2013;260(1):71–6.	No	Irrelevent population and/or intervention
225	Espay AJ, Baram Y, Dwivedi AK, Shukla R, Gartner M, Gaines L, et al. At-home training with closed-loop augmented-reality cueing device for improving gait in patients with Parkinson disease. Journal of Rehabilitation Research and Development. 2010;47(6):573–82.	No	Irrelevent population and/or intervention
226	Newsham KR. Athletic training students with disabilities: A survey of entry-level education programs. Journal of Athletic Training. 2006;41(4):409–14.	No	Irrelevent population and/or intervention
227	Shanbehzadeh S, Salavati M, Talebian S, Khademi-Kalantari K, Tavahomi M. Attention demands of postural control in non-specific chronic low back pain subjects with low and high pain-related anxiety. Experimental brain research. 2018 Jul;236(7):1927–38.	No	Irrelevent population and/or intervention
228	Wielinski CL, VandenDolder R, McManus L, Nance MA, Wichmann R, Parashos SA. Attention training improves attention and gait in Parkinson disease: A pilot study. Parkinsonism and Related Disorders. 2019;60:188–9.	No	Irrelevent population and/or intervention
229	Li Z, Gu R, Zeng X, Zhong W, Qi M, Cen J. Attentional Bias in Patients with Decompensated Tinnitus: Prima Facie Evidence from Event-Related Potentials. AUDIOLOGY AND NEURO-OTOLOGY. 2016;21(1):38–44.	No	Irrelevent population and/or intervention
230	Shumway-Cook A, Woollacott M. Attentional demands and postural control: the effect of sensory context. The journals of gerontology Series A, Biological sciences and medical sciences. 2000 Jan;55(1):M10-6.	No	Irrelevent population and/or intervention
231	Plummer P, Altmann L, Feld J, Zukowski L, Najafi B, Giuliani C. Attentional prioritization in dual-task walking: Effects of stroke, environment, and instructed focus. Gait and Posture. 2020;79:3–9.	No	Irrelevent population and/or intervention
232	Cappagli G, Finocchietti S, Cocchi E, Giammari G, Zumiani R, Cuppone AV, et al. Audio motor training improves mobility and spatial cognition in visually impaired children. Scientific Reports [Internet]. 2019;9(1). Available from: https://www.scopus.com/inward/record.uri?eid=2-s2.0-85062273877&doi=10.1038%2Fs41598-019-39981-x&partnerID=40&md5=ebdbef6e7ee6f000764997df2865984d	No	Irrelevent population and/or intervention
233	Dozza M, Chiari L, Horak FB. Audio-biofeedback improves balance in patients with bilateral vestibular loss. Archives of Physical Medicine and Rehabilitation. 2005;86(7):1401–3.	No	Irrelevent population and/or intervention
234	Milosevic M, McConville KMV. Audio-visual biofeedback system for postural control. International Journal on Disability and Human Development. 2011;10(4):321–4.	No	Irrelevent population and/or intervention
235	Choi BY, An YH, Park JH, Jang JH, Chung HC, Kim AR, et al. Audiological and surgical evidence for the presence of a third window effect for the conductive hearing loss in DFNX2 deafness irrespective of types of mutations. European archives of oto-rhino-laryngology : official journal of the European Federation of Oto-Rhino-Laryngological Societies (EUFOS) : affiliated with the German Society for O…	No	Irrelevent population and/or intervention
236	Blumsack JT. Audiological assessment, rehabilitation, and spatial hearing considerations associated with visual impairment in adults: An overview. American Journal of Audiology. 2003;12(2):76–83.	No	Irrelevent population and/or intervention
237	Ferreira MC, Matos IL de, Mondelli MFCG. Audiological findings in the Vogt-Koyanagi-Harada Syndrome. CoDAS. 2020;32(5):e20190183–e20190183.	No	Irrelevent population and/or intervention
238	Grayeli AB, Sterkers O, Toupet M. Audiovestibular function in patients with otosclerosis and balance disorders. Otology & neurotology : official publication of the American Otological Society, American Neurotology Society [and] European Academy of Otology and Neurotology. 2009 Dec;30(8):1085–91.	No	Irrelevent population and/or intervention
239	Reynard P, Bascoul A, Biotti D, Karsenty J, Ionescu E, Thai-Van H. Audiovestibular neuropathy in an immunocompetent man with cryptococcal meningitis. European Annals of Otorhinolaryngology, Head and Neck Diseases. 2021;138(5):377–81.	No	Irrelevent population and/or intervention
240	Barja S, Muñoz C, Cancino N, Núñez A, Ubilla M, Sylleros R, et al. Audiovisual stimulation in children with severely limited motor function: Does it improve their quality of life? [Estimulación audiovisual en niños con limitación grave de la motricidad: ¿mejora su calidad de vida?]. Revista de Neurologia. 2013;57(3):103–11.	No	Irrelevent population and/or intervention
241	Gallagher R, Damodaran H, Werner WG, Powell W, Deutsch JE. Auditory and visual cueing modulate cycling speed of older adults and persons with Parkinson’s disease in a Virtual Cycling (V-Cycle) system. JOURNAL OF NEUROENGINEERING AND REHABILITATION. 2016;13.	No	Irrelevent population and/or intervention
242	Vaz JR, Rand T, Fujan-Hansen J, Mukherjee M, Stergiou N. Auditory and Visual External Cues Have Different Effects on Spatial but Similar Effects on Temporal Measures of Gait Variability. FRONTIERS IN PHYSIOLOGY. 2020;11.	No	Irrelevent population and/or intervention
243	Lirani-Silva E, Lord S, Moat D, Rochester L, Morris R. Auditory Cueing for Gait Impairment in Persons with Parkinson Disease: A Pilot Study of Changes in Response with Disease Progression. Journal of Neurologic Physical Therapy. 2019;43(1):50–5.	No	Irrelevent population and/or intervention
244	Howe TE, Lovgreen B, Cody FWJ, Ashton VJ, Oldham JA. Auditory cues can modify the gait of persons with early-stage Parkinson’s disease: a method for enhancing parkinsonian walking performance? CLINICAL REHABILITATION. 2003;17(4):363–7.	No	Irrelevent population and/or intervention
245	Easton RD, Greene AJ, DiZio P, Lackner JR. Auditory cues for orientation and postural control in sighted and congenitally blind people. EXPERIMENTAL BRAIN RESEARCH. 1998;118(4):541–50.	No	Irrelevent population and/or intervention
246	Baram Y, Miller A. Auditory feedback control for improvement of gait in patients with Multiple Sclerosis. Journal of the Neurological Sciences. 2007;254(1–2):90–4.	No	Irrelevent population and/or intervention
247	Petersen H, Magnusson M, Johansson R, Fransson PA. Auditory feedback regulation of perturbed stance in stroke patients. Scandinavian Journal of Rehabilitation Medicine. 1996;28(4):217–23.	No	Irrelevent population and/or intervention
248	Shoval S, Borenstein J, Koren Y. Auditory guidance with the navbelt-a computerized travel aid for the blind. IEEE Transactions on Systems, Man and Cybernetics Part C: Applications and Reviews. 1998;28(3):459–67.	No	Irrelevent population and/or intervention
249	Lubetzky AV, Gospodarek M, Arie L, Kelly J, Roginska A, Cosetti M. Auditory Input and Postural Control in Adults: A Narrative Review. JAMA Otolaryngology - Head and Neck Surgery. 2020;146(5):480–7.	No	Review/meta analysis
250	RAUSCHECKER JP, KNIEPERT U. AUDITORY LOCALIZATION BEHAVIOR IN VISUALLY DEPRIVED CATS. EUROPEAN JOURNAL OF NEUROSCIENCE. 1994;6(1):149–60.	No	Irrelevent population and/or intervention
251	Dufour J, Ratelle A, Leroux T, Gendron M. Auditory localization training model: Teamwork between audiologist and O&M specialist-pre-test with a visually impaired person using bilateral cochlear implants. International Congress Series. 2005;1282:109–12.	No	Irrelevent population and/or intervention
252	Ashmead DH, Wall RS, Ash Mead DH, Wall RS. Auditory perception of walls via spectral variations in the ambient sound field. JOURNAL OF REHABILITATION RESEARCH AND DEVELOPMENT. 1999;36(4):313–22.	No	Irrelevent population and/or intervention
253	Folmer RL, Vachhani JJ, Theodoroff SM, Ellinger R, Riggins A. Auditory Processing Abilities of Parkinson’s Disease Patients. BIOMED RESEARCH INTERNATIONAL. 2017;2017.	No	Irrelevent population and/or intervention
254	Schaefer RS. Auditory rhythmic cueing in movement rehabilitation: findings and possible mechanisms. PHILOSOPHICAL TRANSACTIONS OF THE ROYAL SOCIETY B-BIOLOGICAL SCIENCES. 2014;369(1658).	No	Irrelevent population and/or intervention
255	McCue P, Del Din S, Hunter H, Lord S, Price CIM, Shaw L, et al. Auditory rhythmical cueing to improve gait and physical activity in community-dwelling stroke survivors (ACTIVATE): Study protocol for a pilot randomised controlled trial. Pilot and Feasibility Studies [Internet]. 2020;6(1). Available from: https://www.scopus.com/inward/record.uri?eid=2-s2.0-85085158521&doi=10.1186%2Fs40814-020-00605…	No	Irrelevent population and/or intervention
256	Thaut MH, McIntosh KW, McIntosh GC, Hoemberg V. Auditory rhythmicity enhances movement and speech motor control in patients with Parkinson’s disease. Functional Neurology. 2001;16(2):163–72.	No	Irrelevent population and/or intervention
257	Ross JM, Balasubramaniam R. Auditory white noise reduces postural fluctuations even in the absence of vision. Experimental Brain Research. 2015;233(8):2357–63.	No	Irrelevent population and/or intervention
258	Tripathi U, Sangani S, Liu LLY, Lamontagne A. Auditread: Towards a low-cost wireless auditory feedback and gait analysis system. In 2020. Available from: https://www.scopus.com/inward/record.uri?eid=2-s2.0-85098861814&doi=10.1109%2FEHB50910.2020.09280251&partnerID=40&md5=e44269f43400cccc68690a902e5555df	No	Irrelevent population and/or intervention
259	Isaksson J, Jansson T, Nilsson J. Audomni: Super-Scale Sensory Supplementation to Increase the Mobility of Blind and Low-Vision Individuals - A Pilot Study. IEEE Transactions on Neural Systems and Rehabilitation Engineering. 2020;28(5):1187–97.	No	Irrelevent population and/or intervention
260	Anlauff J, Cooperstock JR, Fung J. Augmented feedback for learning single-legged stance on a slackline. In 2013. p. 162–3. Available from: https://www.scopus.com/inward/record.uri?eid=2-s2.0-84892700995&doi=10.1109%2FICVR.2013.6662104&partnerID=40&md5=07d632c0a6c28722117ff34160ee3daf	No	Irrelevent population and/or intervention
261	Held JPO, Yu K, Pyles C, Veerbeek JM, Bork F, Heining SM, et al. Augmented reality-based rehabilitation of gait impairments: Case report. JMIR mHealth and uHealth [Internet]. 2020;8(5). Available from: https://www.scopus.com/inward/record.uri?eid=2-s2.0-85085538130&doi=10.2196%2F17804&partnerID=40&md5=c91583dbaf5a46c7333329ddf65d343a	No	Irrelevent population and/or intervention
262	Clark DJ. Automaticity of walking: Functional significance, mechanisms, measurement and rehabilitation strategies. Frontiers in Human Neuroscience [Internet]. 2015;9(MAY). Available from: https://www.scopus.com/inward/record.uri?eid=2-s2.0-84933672104&doi=10.3389%2Ffnhum.2015.00246&partnerID=40&md5=ce6c5a0ec1a22647a091179d8cebbbe6	No	Irrelevent population and/or intervention
263	Maurya CM, Maurya N, Das AK. Awareness, availability, and accessibility of assistive technologies for the elderly in India: A review. Smart Innovation, Systems and Technologies. 2019;135:537–47.	No	Irrelevent population and/or intervention
264	Jehu D, Paquet N, Lajoie Y. Balance and mobility training with or without concurrent cognitive training does not improve posture, but improves reaction time in healthy older adults. GAIT \& POSTURE. 2017;52:227–32.	No	Irrelevent population and/or intervention
265	Baydan M, Caliskan H, Balam-Yavuz B, Aksoy S, Böke B. Balance and motor functioning in subjects with different stages of cognitive disorders. Experimental Gerontology [Internet]. 2020;130. Available from: https://www.scopus.com/inward/record.uri?eid=2-s2.0-85076107304&doi=10.1016%2Fj.exger.2019.110785&partnerID=40&md5=0294a53aeb143e132a2d6e54428779a2	No	Irrelevent population and/or intervention
266	Lima R. Balance Assessment in Deaf Children and Teenagers Prior to and Post Capoeira Practice through the Berg Balance Scale. The international tinnitus journal. 2017 Dec;21(2):77–822.	No	Irrelevent population and/or intervention
267	Walicka-Cupryś K, Przygoda Ł, Czenczek E, Truszczyńska A, Drzał-Grabiec J, Zbigniew T, et al. Balance assessment in hearing-impaired children. RESEARCH IN DEVELOPMENTAL DISABILITIES. 2014 Nov;35(11):2728–34.	No	Irrelevent population and/or intervention
268	Stieger C, Siemens X, Honegger F, Roushan K, Bodmer D, Allum J. Balance Control during Stance and Gait after Cochlear Implant Surgery. Audiology and Neurotology. 2018;23(3):165–72.	yes
269	Lee MY, Lin CF, Soon KS. Balance control enhancement using sub-sensory stimulation and visual-auditory biofeedback strategies for amputee subjects. Prosthetics and Orthotics International. 2007;31(4):342–52.	No	Irrelevent population and/or intervention
270	Kopytko D, Kowalski PM. Balance disorders in children after cranial-cerebral trauma with total damage to the vestibular apparatus. Polish Annals of Medicine. 2014;21(2):139–42.	No	Irrelevent population and/or intervention
271	Prasansuk S, Siriyananda C, Nakorn AN, Atipas S, Chongvisal S. Balance disorders in the elderly and the benefit of balance exercise. Journal of the Medical Association of Thailand = Chotmaihet thangphaet. 2004 Oct;87(10):1225–33.	No	Irrelevent population and/or intervention
272	Hosseinzadeh F, Asghari A, Moradi-Lakeh M, Farhadi M, Daneshi A, Mohseni M, et al. Balance function after cochlear implant and inner ear anomaly: Comparison of dynamic posturography. Laryngoscope Investigative Otolaryngology. 2020;5(3):529–35.	No	Did not measure gait
273	Ma CZH, Wong DWC, Lam WK, Wan AHP, Lee WCC. Balance Improvement Effects of Biofeedback Systems with State-of-the-Art Wearable Sensors: A Systematic Review. SENSORS. 2016;16(4).	No	Irrelevent population and/or intervention
274	Kelly A, Liu Z, Leonard S, Toner F, Adams M, Toner J. Balance in children following cochlear implantation. Cochlear Implants International. 2018;19(1):22–5.	No	Irrelevent population and/or intervention
275	Eustaquio ME, Berryhill W, Wolfe JA, Saunders JE. Balance in children with bilateral cochlear implants. Otology and Neurotology. 2011;32(3):424–7.	No	Irrelevent population and/or intervention
276	Matsumura BA, Ambrose AF. Balance in the Elderly. Clinics in Geriatric Medicine. 2006;22(2):395–412.	No	Irrelevent population and/or intervention
277	Ebrahimi AA, Movallali G, Jamshidi AA, Haghgoo HA, Rahgozar M. Balance performance of deaf children with and without cochlear implants. Acta Medica Iranica. 2016;54(11):737–42.	No	Irrelevent population and/or intervention
278	Etemadi Y, Salavati M, Arab AM, Ghanavati T. Balance recovery reactions in individuals with recurrent nonspecific low back pain: Effect of attention. Gait & posture. 2016 Feb;44:123–7.	No	Irrelevent population and/or intervention
279	Cusin FS, Ganança MM, Ganança FF, Ganança CF, Caovilla HH. Balance rehabilitation unit (BRUTM)posturography in menière’s disease. Brazilian Journal of Otorhinolaryngology. 2010;76(5):611–7.	No	Irrelevent population and/or intervention
280	Suarez H, Angeli S, Suarez A, Rosales B, Carrera X, Alonso R. Balance sensory organization in children with profound hearing loss and cochlear implants. International Journal of Pediatric Otorhinolaryngology. 2007;71(4):629–37.	no	Irrelevent population and/or intervention
281	Silva KN, Mizusaki Imoto A, Almeida GJ, Atallah AN, Peccin MS, Fernandes Moça Trevisani V. Balance training (proprioceptive training) for patients with rheumatoid arthritis. The Cochrane database of systematic reviews. 2010 May;(5):CD007648–CD007648.	No	Irrelevent population and/or intervention
282	Zur O, Ben-Rubi Shimron H, Leisman G, Carmeli E. Balance versus hearing after cochlear implant in an adult. BMJ Case Reports [Internet]. 2017;2017. Available from: https://www.scopus.com/inward/record.uri?eid=2-s2.0-85031106118&doi=10.1136%2Fbcr-2017-220391&partnerID=40&md5=d976ae1ec8cfb2b893d475fe5b9552a8	No	Did not measure gait
283	Wolter NE, Gordon KA, Campos JL, Vilchez Madrigal LD, Pothier DD, Hughes CO, et al. BalanCI: Head-Referenced Cochlear Implant Stimulation Improves Balance in Children with Bilateral Cochleovestibular Loss. Audiology & neuro-otology. 2020;25(1–2):60–71.	no	Irrelevent population and/or intervention
284	Persson J, Hellbom G. Balancing societal costs and users’ quality of life—priority setting of interventions for the hard-of-hearing. International Journal of Audiology. 2003;42(sup1):9–12.	No	Irrelevent population and/or intervention
285	Ng A, Bunyan S, Suh J, Huenink P, Gregory T, Gambon S, et al. Ballroom dance for persons with multiple sclerosis: a pilot feasibility study. DISABILITY AND REHABILITATION. 2020;42(8):1115–21.	No	Irrelevent population and/or intervention
286	Parker S, Buckley W, Truesdell A, Riggio M, Collins M, Boardman B. Barriers to the use of assistive technology with children: A survey. Journal of Visual Impairment and Blindness. 1990;84(10):532–3.	No	Irrelevent population and/or intervention
287	Aruin AS, Hanke TA, Sharma A. Base of support feedback in gait rehabilitation. International Journal of Rehabilitation Research. 2003;26(4):309–12.	No	Irrelevent population and/or intervention
288	Goldstein JE, Massof RW, Deremeik JT, Braudway S, Jackson ML, Kehler KB, et al. Baseline Traits of Low Vision Patients Served by Private Outpatient Clinical Centers in the United States. ARCHIVES OF OPHTHALMOLOGY. 2012;130(8):1028–37.	No	Irrelevent population and/or intervention
289	Serpell R, Jere-Folotiya J. Basic education for children with special needs in Zambia: Progress and challenges in the translation of policy into practice. Psychology and Developing Societies. 2011;23(2):211–45.	No	Irrelevent population and/or intervention
290	Cai Z, Ellis RJ, Duan Z, Lu H, Wang Y. Basic evaluation of auditory temporal stability (BEATS): A novel rationale and implementation. In 2013. p. 541–6. Available from: https://www.scopus.com/inward/record.uri?eid=2-s2.0-84916223613&partnerID=40&md5=bc9717679ac1ad9127fe85de478137d4	No	Irrelevent population and/or intervention
291	Nunokawa K, Chikai M, Doi K, Ino S. Basic study of the influence of the manner of grasping, number of contacts, and auditory information on recognition of hardness of objects by visually impaired persons using white canes. Journal of Advanced Computational Intelligence and Intelligent Informatics. 2018;22(1):121–32.	No	Irrelevent population and/or intervention
292	Ready EA, McGarry LM, Rinchon C, Holmes JD, Grahn JA. Beat perception ability and instructions to synchronize influence gait when walking to music-based auditory cues. Gait & posture. 2019 Feb;68:555–61.	No	Irrelevent population and/or intervention
293	Cochen De Cock V, Dotov D, Damm L, Lacombe S, Ihalainen P, Picot MC, et al. BeatWalk: Personalized Music-Based Gait Rehabilitation in Parkinson’s Disease. Frontiers in Psychology [Internet]. 2021;12. Available from: https://www.scopus.com/inward/record.uri?eid=2-s2.0-85105592874&doi=10.3389%2Ffpsyg.2021.655121&partnerID=40&md5=eaf4a65eed1ef60f4bf7eb4fd41c6c1f	No	Irrelevent population and/or intervention
294	Mora P, Mota D, Arch-Tirado E, Roldan P, Vazquez-Cruz C, Terrazas AM, et al. Behavior of lambs at different ages during brief periods of increased sensorial isolation from their mothers. JOURNAL OF VETERINARY BEHAVIOR-CLINICAL APPLICATIONS AND RESEARCH. 2017;22:29–34.	No	Irrelevent population and/or intervention
295	Cohen JA, Cutter GR, Fischer JS, Goodman AD, Heidenreich FR, Kooijmans MF, et al. Benefit of interferon beta-1a on MSFC progression in secondary progressive MS. NEUROLOGY. 2002;59(5):679–87.	No	Irrelevent population and/or intervention
296	Sachs-Ericsson N, Hansen NK, Fitzgerald S. Benefits of assistance dogs: A review. REHABILITATION PSYCHOLOGY. 2002;47(3):251–77.	No	Irrelevent population and/or intervention
297	Chtourou H. Benefits of music on health and athletic performance [Internet]. 2013. 245 p. (Music: Social Impacts, Health Benefits and Perspectives). Available from: https://www.scopus.com/inward/record.uri?eid=2-s2.0-84895350446&partnerID=40&md5=3fb4e33726fcd4a4aed8f651354c6e2e	No	Irrelevent population and/or intervention
298	Yap ZY, Efthymiou S, Seiffert S, Vargas Parra K, Lee S, Nasca A, et al. Bi-allelic variants in OGDHL cause a neurodevelopmental spectrum disease featuring epilepsy, hearing loss, visual impairment, and ataxia. American journal of human genetics. 2021 Dec;108(12):2368–84.	No	Irrelevent population and/or intervention
299	McCormick RJ, Poling MI, Chamberlain RL. Bilateral patellar tendon-bearing Symes-typeprostheses in a severe case of Freeman-Sheldon syndrome in a 21-year-old woman presenting with uncorrectable equinovarus. BMJ Case Reports [Internet]. 2015;2015. Available from: https://www.scopus.com/inward/record.uri?eid=2-s2.0-84939227616&doi=10.1136%2Fbcr-2015-211338&partnerID=40&md5=8f98106eaa1a247506758faf3…	No	Irrelevent population and/or intervention
300	Lazard DS, Lee HJ, Truy E, Giraud AL. Bilateral reorganization of posterior temporal cortices in post-lingual deafness and its relation to cochlear implant outcome. Human brain mapping. 2013 May;34(5):1208–19.	No	Irrelevent population and/or intervention
301	Hain TC, Cherchi M, Yacovino DA. Bilateral vestibular loss. Seminars in Neurology. 2013;33(3):195–203.	No	Irrelevent population and/or intervention
302	Van Leeuwen RB, Smits BW, Rodenburg RJ, Van Engelen BG. Bilateral vestibulopathy aggravates balance and gait disturbances in sensory ataxic neuropathy, dysarthria, and ophthalmoparesis: A case report. Journal of Clinical Neuromuscular Disease. 2016;18(1):34–6.	No	Irrelevent population and/or intervention
303	Zijlstra A, Mancini M, Chiari L, Zijlstra W. Biofeedback for training balance and mobility tasks in older populations: a systematic review. JOURNAL OF NEUROENGINEERING AND REHABILITATION. 2010;7.	No	Irrelevent population and/or intervention
304	Frazier LM. Biofeedback in coma rehabilitation: Case study. American Journal of Clinical Biofeedback. 1980;3(2):148–54.	No	Irrelevent population and/or intervention
305	Krekora K, Czernicki J. Biofeedback in rehabilitation of stroke patients. Rehabilitacja Medyczna. 2005;9(3):26–30.	No	Irrelevent population and/or intervention
306	Escamilla-Nunez R, Michelini A, Andrysek J. Biofeedback Systems for Gait Rehabilitation of Individuals with Lower-Limb Amputation: A Systematic Review. SENSORS. 2020;20(6).	No	Irrelevent population and/or intervention
307	Riess H. Biomarkers in the psychotherapeutic relationship: The role of physiology, neurobiology, and biological correlates of E.M.P.A.T.H.Y. Harvard Review of Psychiatry. 2011;19(3):162–74.	No	Irrelevent population and/or intervention
308	Wu G. Biomechanical characteristics of stepping in older Tai Chi practitioners. GAIT \& POSTURE. 2012;36(3):361–6.	No	Irrelevent population and/or intervention
309	Torp DM, Thomas AC, Hubbard-Turner T, Donovan L. Biomechanical Response to External Biofeedback During Functional Tasks in Individuals With Chronic Ankle Instability. JOURNAL OF ATHLETIC TRAINING. 2021;56(3):263–71.	No	Irrelevent population and/or intervention
310	Smith PF. Bionic balance organs: progress in the development of vestibular prostheses. The New Zealand medical journal. 2017 Sep;130(1461):56–65.	No	Irrelevent population and/or intervention
311	Warner BE, Millar K, Bolland M, McNicholas J, Dani M. BLANKETS: A toasty tool to improve social history documentation for our older patients. Postgraduate Medical Journal [Internet]. 2021; Available from: https://www.scopus.com/inward/record.uri?eid=2-s2.0-85110823915&doi=10.1136%2Fpostgradmedj-2021-140207&partnerID=40&md5=74286c880acf17859b79d209aa44d731	No	Irrelevent population and/or intervention
312	Tajadura-Jimenez A, Cohen H, Bianchi-Berthouze N. Bodily Sensory Inputs and Anomalous Bodily Experiences in Complex Regional Pain Syndrome: Evaluation of the Potential Effects of Sound Feedback. FRONTIERS IN HUMAN NEUROSCIENCE. 2017;11.	No	Irrelevent population and/or intervention
313	Oikawa K, Kobayashi Y, Hiraumi H, Yonemoto K, Sato H. Body balance function of cochlear implant patients with and without sound conditions. Clinical Neurophysiology. 2018;129(10):2112–7.	No	Did not measure gait
314	Christensen L, Dornhoffer JL. Bone-anchored hearing aids for unilateral hearing loss in Teenagers. Otology and Neurotology. 2008;29(8):1120–2.	No	Irrelevent population and/or intervention
315	Rode G, Pisella L, Rossetti Y, Farnè A, Boisson D. Bottom-up transfer of sensory-motor plasticity to recovery of spatial cognition: Visuomotor adaptation and spatial neglect. Progress in Brain Research. 2003;142:273–87.	No	Irrelevent population and/or intervention
316	Alberdi-Otazu A, Vives-Ortega JC, Castelló-Verdú T, Toro-Tamargo E, Meléndez-Plumed M. Brainstem dysgenesis: Functional prognosis and rehabilitative treatment. A series of nine cases [Disgenesias del tronco encefálico: Pronóstico funcional y tratamiento rehabilitador. Serie de nueve casos]. Revista de Neurologia. 2014;58(9):396–400.	No	Irrelevent population and/or intervention
317	ESTROFF SE. BROKENHEARTED LIFETIMES - ETHNOGRAPHY, SUBJECTIVITY, AND PSYCHOSOCIAL REHABILITATION. INTERNATIONAL JOURNAL OF MENTAL HEALTH. 1995;24(1):82–92.	No	Irrelevent population and/or intervention
318	Kadri K, Mulyana D. Building a Communication Model amongst the Blind: An Ethnographic Study in the Blind Rehabilitation Center ‘Wyata Guna’, Bandung, Indonesia. Journal of Creative Communications. 2020;15(3):342–53.	No	Irrelevent population and/or intervention
319	Cieza A, Kamenov K, Sanchez MG, Chatterji S, Balasegaram M, Lincetto O, et al. Burden of disability in children and adolescents must be integrated into the global health agenda. The BMJ [Internet]. 2021;372. Available from: https://www.scopus.com/inward/record.uri?eid=2-s2.0-85103027564&doi=10.1136%2Fbmj.n9&partnerID=40&md5=daa0799bea4fbb9279783da03a52ba40	No	Irrelevent population and/or intervention
320	Abramides PA, Bittar RSM, Tsuji RK, Bento RF. Caloric test as a predictor tool of postural control in CI users. Acta Oto-Laryngologica. 2015;135(7):685–91.	no	Did not measure gait
321	Wilkinson D, Morris R, Milberg W, Sakel M. Caloric vestibular stimulation in aphasic syndrome. Frontiers in Integrative Neuroscience [Internet]. 2013;7(DEC). Available from: https://www.scopus.com/inward/record.uri?eid=2-s2.0-84891128208&doi=10.3389%2Ffnint.2013.00099&partnerID=40&md5=366dcc564e442222bef31c29f454f066	No	Irrelevent population and/or intervention
322	Erbele ID, MacDowell SG, Arriaga MA. Can Dizziness Handicap Inventory and Activities-Specific Balance Confidence Scores Assess Vestibular Loss After Vestibular Schwannoma Excision? Otology & neurotology : official publication of the American Otological Society, American Neurotology Society [and] European Academy of Otology and Neurotology. 2020 Dec;41(10):1427–32.	No	Irrelevent population and/or intervention
323	Lee A, Hellmers N, Vo M, Wang F, Popa P, Barkan S, et al. Can google glassTM technology improve freezing of gait in parkinsonism? A pilot study. Disability and Rehabilitation: Assistive Technology [Internet]. 2020; Available from: https://www.scopus.com/inward/record.uri?eid=2-s2.0-85096586656&doi=10.1080%2F17483107.2020.1849433&partnerID=40&md5=d14e7532d7cc294aafbe9a85170e026f	No	Irrelevent population and/or intervention
324	Ernst A, Basta D, Mittmann P, Seidl RO. Can hearing amplification improve presbyvestibulopathy and/or the risk-to-fall ? European Archives of Oto-Rhino-Laryngology. 2021;278(8):2689–94.	No	Did not measure gait
325	Brauer SG, Morris ME. Can people with Parkinson’s disease improve dual tasking when walking? GAIT \& POSTURE. 2010;31(2):229–33.	No	Irrelevent population and/or intervention
326	Cholewa J, Cholewa J, Gorzkowska A, Malecki A, Stanula A. Can Rehabilitation Influence the Efficiency of Control Signals in Complex Motion Strategies? BioMed Research International [Internet]. 2017;2017. Available from: https://www.scopus.com/inward/record.uri?eid=2-s2.0-85021736979&doi=10.1155%2F2017%2F3631624&partnerID=40&md5=3bad755cb5eb8e3e183a7b09f2545b70	No	Irrelevent population and/or intervention
327	Kotz SA, Gunter TC. Can rhythmic auditory cuing remediate language-related deficits in Parkinson’s disease? In: Bigand E and T B and Peretz, I and Zatorre, RJ and Lopez, L and Majno, M, editor. 2015. p. 62–8.	No	Irrelevent population and/or intervention
328	Greenwood S, Abdel-Latif ME, Bajuk B, Lui K, Un NSWACTNIC. Can the early condition at admission of a high-risk infant aid in the prediction of mortality and poor neurodevelopmental outcome? A population study in Australia. JOURNAL OF PAEDIATRICS AND CHILD HEALTH. 2012;48(7):588–95.	No	Irrelevent population and/or intervention
329	Persson J, Husberg M. Can we rely on QALYs for assistive technologies? Technology and Disability. 2012;24(1):93–100.	No	Irrelevent population and/or intervention
330	BABER WL. CAPITALISM AND RACISM - DISCONTINUITIES IN THE LIFE AND WORK OF DUBOIS,W.E.B. CRITIQUE OF ANTHROPOLOGY. 1992;12(3):339–64.	No	Irrelevent population and/or intervention
331	Reda HM, Copen WA, Karaa A, Oakley DH. Case 13-2017: A 41-Year-old man with hearing loss, seizures, weakness, and cognitive decline. New England Journal of Medicine. 2017;376(17):1668–78.	No	Irrelevent population and/or intervention
332	Case report. Neurosurgery. 2010;67(5):1451–1451.	No	Irrelevent population and/or intervention
333	Guevara-Silva EA, Ramírez-Crescencio MA, Soto-Hernández JL, Cárdenas G. Central nervous system immune reconstitution inflammatory syndrome in AIDS: Experience of a Mexican neurological centre. Clinical Neurology and Neurosurgery. 2012;114(7):852–61.	No	Irrelevent population and/or intervention
334	Nehete L, Nandeesh BN, Bharath RD, Rao MB, Arimappamagan A. Cerebellopontine Angle Schwannoma and Meningioma in Contiguity: Surgical Implications in Neurofibromatosis. Journal of Neurological Surgery, Part A: Central European Neurosurgery. 2018;79(2):177–80.	No	Irrelevent population and/or intervention
335	Hassan KH. Cerebral palsy among Kurdish children in the city of Dohuk: A case-series study. Jordan Medical Journal. 2009;43(3):205–11.	No	Irrelevent population and/or intervention
336	Aziz M, Vassallo G. Cerebral palsy: An overview and the role of a paediatric neurologist in the evaluation of children with complex needs for cochlear implant. Cochlear Implants International. 2013;14(SUPPL. 3):S4–7.	No	Irrelevent population and/or intervention
337	Soleimani F, Vameghi R, Rassafiani M, Akbarfahimi N, Nobakht Z. Cerebral palsy: Motor types, Gross Motor function and associated disorders. Iranian Rehabilitation Journal. 2011;9(Specialissue):21–31.	No	Irrelevent population and/or intervention
338	Ricci NA, Aratani MC, Caovilla HH, Ganança FF. Challenges in conducting a randomized clinical trial of older people with chronic dizziness: Before, during and after vestibular rehabilitation. Contemporary Clinical Trials. 2015;40:26–34.	No	Irrelevent population and/or intervention
339	Skalska A, Składzień J. Challenges of modern medicine - geriatric otolaryngology or the advantages of cooperation between an otolaryngologist and a geriatrician. Otolaryngologia polska = The Polish otolaryngology. 2018 Nov;73(1):1–5.	No	Irrelevent population and/or intervention
340	Macnaughton J, Vianya-Estopa M, Latham K. Change in rehabilitation needs and activity limitations over time of adults with acquired visual impairment following entry to a low vision rehabilitation service in England. OPHTHALMIC AND PHYSIOLOGICAL OPTICS.	No	Irrelevent population and/or intervention
341	Alessandrini M, Viziano A, Pistillo R, Granito I, Basso L, Preziosi N, et al. Changes in daily energy expenditure and movement behavior in unilateral vestibular hypofunction: Relationships with neuro-otological parameters. Journal of Clinical Neuroscience. 2021;91:200–8.	No	Irrelevent population and/or intervention
342	Kim SJ, Shin YK, Yoo GE, Chong HJ, Cho SR. Changes in gait patterns induced by rhythmic auditory stimulation for adolescents with acquired brain injury. Annals of the New York Academy of Sciences. 2016;1385(1):53–62.	No	Irrelevent population and/or intervention
343	Kim SJ, Kwak EE, Park ES, Lee DS, Kim KJ, Song JE, et al. Changes in gait patterns with rhythmic auditory stimulation in adults with cerebral palsy. NEUROREHABILITATION. 2011;29(3):233–41.	No	Irrelevent population and/or intervention
344	Kang YS, Cho KH. Changes in lower limb muscle activation and gait function according to cane dependence in chronic stroke patients. Technology and Health Care. 2021;29(1):133–41.	No	Irrelevent population and/or intervention
345	Lane H, Wozniak J, Matthies M, Svirsky M, Perkell J, O’Connell M, et al. Changes in sound pressure and fundamental frequency contours following changes in hearing status. Journal of the Acoustical Society of America. 1997;101(4):2244–52.	No	Irrelevent population and/or intervention
346	Lee SY, Bae YJ, Kim M, Song JJ, Choi BY, Koo JW. Changes in Vestibulo-Ocular Reflex Gain After Surgical Plugging of Superior Semicircular Canal Dehiscence. Frontiers in Neurology [Internet]. 2020;11. Available from: https://www.scopus.com/inward/record.uri?eid=2-s2.0-85089413516&doi=10.3389%2Ffneur.2020.00694&partnerID=40&md5=3be80d15a90014471834e4de4fe3e536	No	Irrelevent population and/or intervention
347	Jacobs JM, Maaravi Y, Cohen A, Bursztyn M, Ein-Mor E, Stessman J. Changing profile of health and function from age 70 to 85 years. Gerontology. 2012;58(4):313–21.	No	Irrelevent population and/or intervention
348	Morris ME, Iansek R, Summers JJ, Matyas TA. Chapter 4 Motor control considerations for the rehabilitation of gait in parkinson’s disease. Advances in Psychology. 1995;111(C):61–93.	No	Irrelevent population and/or intervention
349	Wells TS, Nickels LD, Rush SR, Musich SA, Wu L, Bhattarai GR, et al. Characteristics and Health Outcomes Associated With Hearing Loss and Hearing Aid Use Among Older Adults. Journal of Aging and Health. 2020;32(7–8):724–34.	No	Did not measure gait
350	Chao YT, Kuo FH, Lee YS, Huang YH, Weng SC, Chou YY, et al. Characteristics and Outcome Determinants of Hospitalized Older Patients with Cognitive Dysfunction. INTERNATIONAL JOURNAL OF ENVIRONMENTAL RESEARCH AND PUBLIC HEALTH. 2022;19(1).	No	Irrelevent population and/or intervention
351	Yorkston KM, Klasner ER, Bowen J, Ehde DM, Gibbons LE, Johnson K, et al. Characteristics of multiple sclerosis as a function of the severity of speech disorders. JOURNAL OF MEDICAL SPEECH-LANGUAGE PATHOLOGY. 2003;11(2):73–84.	No	Irrelevent population and/or intervention
352	Guilleminault L, Rolland Y, Didier A. Characteristics of non-pharmacological interventions in the elderly with COPD. Smoking cessation, pulmonary rehabilitation, nutritional management and patient education. REVUE DES MALADIES RESPIRATOIRES. 2018;35(6):626–41.	No	Irrelevent population and/or intervention
353	Guilleminault L, Rolland Y, Didier A. Characteristics of non-pharmacological interventions in the elderly with COPD. Smoking cessation, pulmonary rehabilitation, nutritional management and patient education [Particularités de la prise en charge non médicamenteuse de la BPCO chez les sujets âg. Revue des Maladies Respiratoires. 2018;35(6):626–41.	No	Irrelevent population and/or intervention
354	Verschuren O, De Haan F, Mead G, Fengler B, Visser-Meily A. Characterizing Energy Expenditure during Sedentary Behavior after Stroke. Archives of Physical Medicine and Rehabilitation. 2016;97(2):232–7.	No	Irrelevent population and/or intervention
355	Maddocks ST, Mthethwa L, Chetty V. Child functioning and disability in children living with human immunodeficiency virus in a semi-rural healthcare setting in South Africa. African Journal of Primary Health Care and Family Medicine [Internet]. 2020;12(1). Available from: https://www.scopus.com/inward/record.uri?eid=2-s2.0-85088594251&doi=10.4102%2FPHCFM.V12I1.2259&partnerID=40&md5=84afdeec9afb5c8…	No	Irrelevent population and/or intervention
356	Phipps K, Kirkman MA, Aquilina K, Gaze M, Michalski A, Wade A, et al. Childhood medulloblastoma—a single institution’s historical perspective on survival and functional morbidity. Child’s Nervous System. 2019;35(12):2327–38.	No	Irrelevent population and/or intervention
357	Ertugrul G, Aslan F, Sennaroglu G, Sennaroglu L. Children with Auditory Brainstem Implant: How Do They Perform in Motor and Language Skills? Audiology and Neurotology. 2021;26(3):173–81.	No	Irrelevent population and/or intervention
358	VanLeit B, Channa S, Rithy P. Children with disabilities in rural Cambodia: An examination of functional status and implications for service delivery. Asia Pacific Disability Rehabilitation Journal. 2007;18(2):33–48.	No	Irrelevent population and/or intervention
359	De Luca P, Scarpa A, De Bonis E, Cavaliere M, Viola P, Gioacchini FM, et al. Chloroquine and hydroxychloroquine ototoxicity; potential implications for SARS-CoV-2 treatment. A brief review of the literature. American journal of otolaryngology. 2021;42(5):102640–102640.	No	Irrelevent population and/or intervention
360	Pöhlmann C, Hochauf K, Röllig C, Schetelig J, Wunderlich O, Bandt D, et al. Chlorpromazine combined with cidofovir for treatment of a patient suffering from progressive multifocal leukoencephalopathy. Intervirology. 2008;50(6):412–7.	No	Irrelevent population and/or intervention
361	Reimold AM, Grusby MJ, Kosaras B, Fries JWU, Mori R, Maniwa S, et al. Chondrodysplasia and neurological abnormalities in ATF-2-deficient mice. NATURE. 1996;379(6562):262–5.	No	Irrelevent population and/or intervention
362	Stevens G, Miller YD, Watson B, Thompson R. Choosing a Model of Maternity Care: Decision Support Needs of Australian Women. BIRTH-ISSUES IN PERINATAL CARE. 2016;43(2):167–75.	No	Irrelevent population and/or intervention
363	Ramos Macias A, Ramos de Miguel A, Rodriguez Montesdeoca I, Borkoski Barreiro S, Falcón González JC, Macias AR, et al. Chronic electrical stimulation of the otolith organ: Preliminary results in humans with bilateral vestibulopathy and sensorineural hearing loss. Audiology and Neurotology. 2020;25(1–2):79–90.	No	Irrelevent population and/or intervention
364	McCreery DB, Yuen TGH, Bullara LA. Chronic microstimulation in the feline ventral cochlear nucleus: physiologic and histologic effects. HEARING RESEARCH. 2000;149(1–2):223–38.	No	Irrelevent population and/or intervention
365	Vancampfort D, Koyanagi A, Ward PB, Rosenbaum S, Schuch FB, Mugisha J, et al. Chronic physical conditions, multimorbidity and physical activity across 46 low- and middle-income countries. The international journal of behavioral nutrition and physical activity. 2017 Jan;14(1):6–6.	No	Irrelevent population and/or intervention
366	Komara M, John A, Suleiman J, Ali BR, Al-Gazali L. Clinical and molecular delineation of dysequilibrium syndrome type 2 and profound sensorineural hearing loss in an inbred Arab family. American Journal of Medical Genetics, Part A. 2016;170(2):540–3.	No	Irrelevent population and/or intervention
367	Soler B, Ramari C, Valet M, Dalgas U, Feys P. Clinical assessment, management, and rehabilitation of walking impairment in MS: an expert review. Expert Review of Neurotherapeutics. 2020;20(8):875–86.	No	Irrelevent population and/or intervention
368	Stevenson DA, Carey JC, Palumbos J, Rutherford A, Dolcourt J, Bamshad MJ. Clinical characteristics and natural history of Freeman-Sheldon syndrome. Pediatrics. 2006 Mar;117(3):754–62.	No	Irrelevent population and/or intervention
369	Lee GS, Zhou G, Poe D, Kenna M, Amin M, Ohlms L, et al. Clinical experience in diagnosis and management of superior semicircular canal dehiscence in children. Laryngoscope. 2011;121(10):2256–61.	No	Irrelevent population and/or intervention
370	Quijada-Fraile P, Arranz Canales E, Martín-Hernández E, Ballesta-Martínez MJ, Guillén-Navarro E, Pintos-Morell G, et al. Clinical features and health-related quality of life in adult patients with mucopolysaccharidosis IVA: the Spanish experience. Orphanet Journal of Rare Diseases [Internet]. 2021;16(1). Available from: https://www.scopus.com/inward/record.uri?eid=2-s2.0-85118692408&doi=10.1186%2…	No	Irrelevent population and/or intervention
371	Alvarez G, Suskauer SJ, Slomine B. Clinical Features of Disorders of Consciousness in Young Children. ARCHIVES OF PHYSICAL MEDICINE AND REHABILITATION. 2019;100(4):687–94.	No	Irrelevent population and/or intervention
372	Stickler GB, Hughes W, Houchin P. Clinical features of hereditary progressive arthroophthalmopathy (Stickler syndrome): A survey. Genetics in Medicine. 2001;3(3):192–6.	No	Irrelevent population and/or intervention
373	Ng YS, Hardy SA, Shrier V, Quaghebeur G, Mole DR, Daniels MJ, et al. Clinical features of the pathogenic m.5540G>A mitochondrial transfer RNA tryptophan gene mutation. Neuromuscular Disorders. 2016;26(10):702–5.	No	Irrelevent population and/or intervention
374	Mayer M. Clinical neurokinesiology of spastic gait. Bratislavské lekárske listy. 2002;103(1):3–11.	No	Irrelevent population and/or intervention
375	Lin YS. Clinical outcomes of scala vestibuli cochlear implantation in children with partial labyrinthine ossification. Acta Oto-Laryngologica. 2009;129(3):273–80.	No	Irrelevent population and/or intervention
376	Hornby TG, Reisman DS, Ward IG, Scheets PL, Miller A, Haddad D, et al. Clinical Practice Guideline to Improve Locomotor Function Following Chronic Stroke, Incomplete Spinal Cord Injury, and Brain Injury. JOURNAL OF NEUROLOGIC PHYSICAL THERAPY. 2020;44(1):49–100.	No	Irrelevent population and/or intervention
377	Bhattacharyya N, Baugh RF, Orvidas L, Barrs D, Bronston LJ, Cass S, et al. Clinical practice guideline: Benign paroxysmal positional vertigo. OTOLARYNGOLOGY-HEAD AND NECK SURGERY. 2008;139(5, 4):S47–81.	No	Irrelevent population and/or intervention
378	Bhattacharyya N, Gubbels SP, Schwartz SR, Edlow JA, El-Kashlan H, Fife T, et al. Clinical Practice Guideline: Benign Paroxysmal Positional Vertigo (Update). Otolaryngology--head and neck surgery : official journal of American Academy of Otolaryngology-Head and Neck Surgery. 2017 Mar;156(3_suppl):S1–47.	No	Irrelevent population and/or intervention
379	Chandrasekhar SS, Randolph GW, Seidman MD, Rosenfeld RM, Angelos P, Barkmeier-Kraemer J, et al. Clinical Practice Guideline: Improving Voice Outcomes after Thyroid Surgery. OTOLARYNGOLOGY-HEAD AND NECK SURGERY. 2013;148(6):S1–37.	No	Irrelevent population and/or intervention
380	Krasniuk S, Classen S, Morrow SA, Alvarez L, He W, Srinivasan S, et al. Clinical predictors of driving simulator performance in drivers with multiple sclerosis. MULTIPLE SCLEROSIS JOURNAL. 2021;27(13):2085–92.	No	Irrelevent population and/or intervention
381	Preski S, Burnside I. Clinical research with community-based older women. Journal of gerontological nursing. 1992;18(6):13–8.	No	Irrelevent population and/or intervention
382	Spinu A, Andone I, Chiparus C, Frunza A, Stoica S, Onose L, et al. Clinical, paraclinical aspects and complex therapeutical approaches in a patient with incomplete paraplegia, post thoracic menigioma surgically treated, in neurofibromatosis context. BALNEO RESEARCH JOURNAL. 2019;10(4):514–20.	No	Irrelevent population and/or intervention
383	Baram Y, Aharon-Peretz J, Badarny S, Susel Z, Schlesinger I. Closed-loop auditory feedback for the improvement of gait in patients with Parkinson’s disease. Journal of the Neurological Sciences. 2016;363:104–6.	No	Irrelevent population and/or intervention
384	Karolina P, Agnieszka P, Barbara SA, Jerzy C, Alicja KR, Aleksandra S, et al. Clustering of geriatric deficits emerges to be an essential feature of ageing - results of a cross-sectional study in Poland. AGING-US. 2016;8(10):2437–48.	No	Irrelevent population and/or intervention
385	Uchitomi H, Miyake Y, Orimo S, Suzuki K, Hove MJ. Co-creative rehabilitation: Effect of rhythmic auditory stimulus on gait cycle fluctuation in Parkinson’s disease patients. In 2011. p. 2575–80. Available from: https://www.scopus.com/inward/record.uri?eid=2-s2.0-81255150735&partnerID=40&md5=595457e6c5c1091c1bda91f2cbd56060	No	Irrelevent population and/or intervention
386	Karinen PJ, Sorri MJ, Välimaa TT, Huttunen KH, Löppönen HJ. Cochlear implant patients and quality of life. Scandinavian Audiology, Supplement. 2001;30(52):48–50.	No	Irrelevent population and/or intervention
387	James AL, Papsin BC. Cochlear implant surgery at 12 months of age or younger. LARYNGOSCOPE. 2004;114(12):2191–5.	No	Irrelevent population and/or intervention
388	Roemer A, Lenarz T, Lesinski-Schiedat A. Cochlear implantation improves hearing and vertigo in patients after removal of vestibular schwannoma. The international tinnitus journal. 2017 Jun;21(1):2–6.	no	Did not measure gait
389	Kobayashi M, Yoshida T, Sugimoto S, Teranishi M, Hara D, Kimata Y, et al. Cochlear implantation in patient with Charcot-Marie-Tooth disease. Auris Nasus Larynx. 2021;48(2):327–30.	No	Irrelevent population and/or intervention
390	De Oliveira AKP, Hamerschmidt R, Mocelin M, Rezende RK. Cochlear implantation in patient with Dandy-walker syndrome [Implante coclear em paciente com síndrome de Dandy-walker]. International Archives of Otorhinolaryngology. 2012;16(3):406–9.	No	Irrelevent population and/or intervention
391	Alshehabi M, Walshe P, Viani L. Cochlear implantation in the presence of superficial siderosis. Clinical Otolaryngology. 2019;44(6):1166–9.	No	Irrelevent population and/or intervention
392	Noda T, Kakazu Y, Komune S. Cochlear implants for mumps deafness: Two paediatric cases. Journal of Laryngology and Otology. 2015;129(S2):S38–41.	No	Irrelevent population and/or intervention
393	VANMOURIK M, VERSCHAEVE M, BOON P, PAQUIER P, VANHARSKAMP F. COGNITION IN GLOBAL APHASIA - INDICATORS FOR THERAPY. APHASIOLOGY. 1992;6(5):491–9.	No	Irrelevent population and/or intervention
394	Lincoln NB, Radford KA. Cognitive abilities as predictors of safety to drive in people with multiple sclerosis. MULTIPLE SCLEROSIS. 2008;14(1):123–8.	No	Irrelevent population and/or intervention
395	Heremans E, Nieuwboer A, Spildooren J, Vandenbossche J, Deroost N, Soetens E, et al. Cognitive aspects of freezing of gait in Parkinson’s disease: a challenge for rehabilitation. JOURNAL OF NEURAL TRANSMISSION. 2013;120(4, SI):543–57.	No	Irrelevent population and/or intervention
396	Pigeon C, Li T, Moreau F, Pradel G, Marin-Lamellet C. Cognitive load of walking in people who are blind: Subjective and objective measures for assessment. Gait and Posture. 2019;67:43–9.	No	Subjective assessment of gait
397	Sosnoff JJ, Balantrapu S, Pilutti LA, Sandroff BM, Morrison S, Motl RW. Cognitive processing speed is related to fall frequency in older adults with multiple sclerosis. Archives of Physical Medicine and Rehabilitation. 2013;94(8):1567–72.	No	Irrelevent population and/or intervention
398	Tsang CSL, Chong DYK, Pang MYC. Cognitive-motor interference in walking after stroke: test-retest reliability and validity of dual-task walking assessments. CLINICAL REHABILITATION. 2019;33(6):1066–78.	No	Irrelevent population and/or intervention
399	Gomez JD, Bologna G, Pun T. Color-audio encoding interface for visual substitution: See ColOr matlab-based demo. In 2010. p. 245–6. Available from: https://www.scopus.com/inward/record.uri?eid=2-s2.0-78650616294&doi=10.1145%2F1878803.1878853&partnerID=40&md5=a158ead10da43f40eb30990104909390	No	Irrelevent population and/or intervention
400	Armstrong JD. Combined mobility system for the blind. Nature. 1969;222(5200):1301–2.	No	Irrelevent population and/or intervention
401	Fuentes MA, Borrego A, Latorre J, Colomer C, Alcañiz M, Sánchez-Ledesma MJ, et al. Combined Transcranial Direct Current Stimulation and Virtual Reality-Based Paradigm for Upper Limb Rehabilitation in Individuals with Restricted Movements. A Feasibility Study with a Chronic Stroke Survivor with Severe Hemiparesis. Journal of Medical Systems [Internet]. 2018;42(5). Available from: https://www.scopu…	No	Irrelevent population and/or intervention
402	Siddiqi FA, Masood T, Osama M, Azim ME, Babur MN. Common balance measures and fall risk scores among older adults in Pakistan: Normative values and correlation. JOURNAL OF THE PAKISTAN MEDICAL ASSOCIATION. 2019;69(2):246–9.	No	Irrelevent population and/or intervention
403	Balatsouras DG. Common Vestibular Disorders. SCIENTIFIC CHRONICLES. 2017;22(1):134–68.	No	Irrelevent population and/or intervention
404	Borg E, Bergkvist C, Olsson IS, Wikstrom C, Borg B. Communication as an ecological system. International Journal of Audiology. 2008;47(SUPPL. 2):S131–8.	No	Irrelevent population and/or intervention
405	Grenness C, Hickson L, Laplante-Lévesque A, Meyer C, Davidson B. Communication patterns in audiologic rehabilitation history-taking: Audiologists, patients, and their companions. Ear and Hearing. 2015;36(2):191–204.	No	Irrelevent population and/or intervention
406	Seliger J. Community mental health center readiness to comply with section 504 of the rehabilitation Act. Community Mental Health Journal. 1981;17(3):236–46.	No	Irrelevent population and/or intervention
407	Baek S, Ha Y, Mok J, Lee H, Song W. Community-Based Aerobic Exercise Program for Primary Prevention of Cardiovascular Disease in Adults With Visual or Auditory Impairments: A Feasibility Study. ANNALS OF REHABILITATION MEDICINE-ARM. 2021;45(3):204–14.	No	Irrelevent population and/or intervention
408	Smulders K, van Swigchem R, de Swart BJM, Geurts ACH, Weerdesteyn V. Community-dwelling people with chronic stroke need disproportionate attention while walking and negotiating obstacles. GAIT \& POSTURE. 2012;36(1):127–32.	No	Irrelevent population and/or intervention
409	King LA, Priest KC, Nutt J, Chen Y, Chen Z, Melnick M, et al. Comorbidity and functional mobility in persons with Parkinson disease. Archives of Physical Medicine and Rehabilitation. 2014;95(11):2152–7.	No	Irrelevent population and/or intervention
410	Wallhagen MI, Strawbridge WJ, Shema SJ, Kurata J, Kaplan GA. Comparative impact of hearing and vision impairment on subsequent functioning. JOURNAL OF THE AMERICAN GERIATRICS SOCIETY. 2001;49(8):1086–92.	No	Irrelevent population and/or intervention
411	Gayle GW, Pohlman RL. Comparative study of the dynamic, static, and rotary balance of deaf and hearing children. Perceptual and motor skills. 1990 Jun;70(3 Pt 1):883–8.	No	Irrelevent population and/or intervention
412	Singh M, Rai A, Bandyopadhyay S, Gupta SC. Comparative study of the underlay and overlay techniques of myringoplasty in large and subtotal perforations of the tympanic membrane. The Journal of laryngology and otology. 2003 Jun;117(6):444–8.	No	Irrelevent population and/or intervention
413	Mendoza-Cruz F, Rodriguez G, Galvan-Duque C, Alvarez M. Comparative study of the volume difference vs. healthy limb, morphological and population description in transfemoral amputees. REVISTA DE INVESTIGACION CLINICA-CLINICAL AND TRANSLATIONAL INVESTIGATION. 2014;66(1):S85–93.	No	Irrelevent population and/or intervention
414	Swanson G, Carrothers L, Mulhorn KA. Comparing disability survey questions in five countries: a study using ICF to guide comparisons. DISABILITY AND REHABILITATION. 2003;25(11–2):665–75.	No	Irrelevent population and/or intervention
415	Woodmansee C, Hahne A, Imms C, Shields N. Comparing participation in physical recreation activities between children with disability and children with typical development: A secondary analysis of matched data. Research in Developmental Disabilities. 2016;49–50:268–76.	No	Irrelevent population and/or intervention
416	Sichnarek J, Mrazkova E, Zathurecky E, Tomaskova H. Comparing results from vestibular caloric stimulation and vHIT from a specialised outpatient clinic. The international tinnitus journal. 2019 Jan;23(1):1–5.	No	Irrelevent population and/or intervention
417	King S. Comparing two causal models of career maturity for hearing-impaired adolescents. American annals of the deaf. 1990;135(1):43–9.	No	Irrelevent population and/or intervention
418	Park J, Park SY, Kim YW, Woo Y. Comparison between treadmill training with rhythmic auditory stimulation and ground walking with rhythmic auditory stimulation on gait ability in chronic stroke patients: A pilot study. NeuroRehabilitation. 2015;37(2):193–202.	No	Irrelevent population and/or intervention
419	Akinoglu B, Kocahan T. Comparison o muscular strength and balance in athletes with visual impairment and hearing impairment. JOURNAL OF EXERCISE REHABILITATION. 2018;14(5):765–70.	No	Irrelevent population and/or intervention
420	Atasavun Uysal S, Erden Z, Akbayrak TT, Demirtürk F, Uysal SA, Erden Z, et al. COMPARISON OF BALANCE AND GAIT IN VISUALLY OR HEARING IMPAIRED CHILDREN. PERCEPTUAL AND MOTOR SKILLS. 2010 Aug;111(1):71–80.	No	Irrelevent population and/or intervention
421	Stone MA, Moore BC, Alcántara JI, Glasberg BR. Comparison of different forms of compression using wearable digital hearing aids. The Journal of the Acoustical Society of America. 1999 Dec;106(6):3603–19.	No	Irrelevent population and/or intervention
422	Marriage JE, Vickers DA, Baer T, Glasberg BR, Moore BCJ. Comparison of Different Hearing Aid Prescriptions for Children. Ear and hearing. 2018;39(1):20–31.	No	Irrelevent population and/or intervention
423	Chen YY, Chen CH, Wang CC, Liaw LJ, Guo LY, Wu WL. Comparison of Dynamic Balance under Dual and Simple Task Conditions in Children with Attention Deficit Hyperactivity Disorder. JOURNAL OF PHYSICAL THERAPY SCIENCE. 2012;24(8):633–7.	No	Irrelevent population and/or intervention
424	Vellinga D, Briaire JJ, van Meenen DMP, Frijns JHM. Comparison of Multipole Stimulus Configurations With Respect to Loudness and Spread of Excitation. Ear and hearing. 2017;38(4):487–96.	No	Irrelevent population and/or intervention
425	Miura T, Muraoka T, Ifukube T. Comparison of obstacle sense ability between the blind and the sighted: A basic psychophysical study for designs of acoustic assistive devices. Acoustical Science and Technology. 2010;31(2):137–47.	No	Irrelevent population and/or intervention
426	Weissenborn I, Ritter J, Geissler K, Guntinas-Lichius O. Comparison of old (75-79 years) to very old (80+years) hospitalized otorhinolaryngology patients. EUROPEAN ARCHIVES OF OTO-RHINO-LARYNGOLOGY. 2016;273(9):2833–42.	No	Irrelevent population and/or intervention
427	Weißenborn I, Ritter J, Geißler K, Guntinas-Lichius O. Comparison of old (75–79 years) to very old (80+ years) hospitalized otorhinolaryngology patients. European Archives of Oto-Rhino-Laryngology. 2016;273(9):2833–42.	No	Irrelevent population and/or intervention
428	Rastgar M, Moghadam AN, Bakhshi E, Tafreshi ES, Toluee S. Comparison of Shoulder Proprioception in Women with and without Generalized Joint Laxity. ARCHIVES OF REHABILITATION. 2016;17(2):128–35.	No	Irrelevent population and/or intervention
429	Liu J, Kim HB, Wolf SL, Kesar TM. Comparison of the Immediate Effects of Audio, Visual, or Audiovisual Gait Biofeedback on Propulsive Force Generation in Able-Bodied and Post-stroke Individuals. Applied Psychophysiology Biofeedback. 2020;45(3):211–20.	No	Irrelevent population and/or intervention
430	Koritnik T, Koenig A, Bajd T, Riener R, Munih M. Comparison of visual and haptic feedback during training of lower extremities. Gait and Posture. 2010;32(4):540–6.	No	Irrelevent population and/or intervention
431	Alcantara JI, Moore BCJ, Marriage J. Comparsion of three procedures for initial fitting of compression hearing aids. II. Experienced users, fitted unilaterally. INTERNATIONAL JOURNAL OF AUDIOLOGY. 2004;43(1):3–14.	No	Irrelevent population and/or intervention
432	Liu W, McCombe Waller S, Kepple TM, Whitall J. Compensatory arm reaching strategies after stroke: Induced position analysis. Journal of Rehabilitation Research and Development. 2013;50(1):71–84.	No	Irrelevent population and/or intervention
433	Tur C, Khaleeli Z, Ciccarelli O, Altmann DR, Cercignani M, Miller DH, et al. Complementary roles of grey matter MTR and T2 lesions in predicting progression in early PPMS. JOURNAL OF NEUROLOGY NEUROSURGERY AND PSYCHIATRY. 2011;82(4):423–8.	No	Irrelevent population and/or intervention
434	Green KMJ, Bhatt YM, Saeed SR, Ramsden RT. Complications following adult cochlear implantation: experience in Manchester. The Journal of laryngology and otology. 2004 Jun;118(6):417–20.	No	Irrelevent population and/or intervention
435	Chen YC, Lai HH. Computer linguistic automatic ticket-selling system for the blind: The perspective of human-sense characteristics. Journal of Convergence Information Technology. 2011;6(2):41–9.	No	Irrelevent population and/or intervention
436	Burgneay J, Munro KJ. Computerised dynamic posturography: A retrospective analysis of the first 200 patients tested at the ISVR hearing and balance centre. Journal of Audiological Medicine. 1997;6(2):79–87.	No	Irrelevent population and/or intervention
437	Shlamkovitch N, Eviatar E, Gavriel H. Computerized dynamic posturography for evaluating dizziness in patients with scarred orbital content. Ear, Nose and Throat Journal. 2017;96(8):E10–E10.	No	Irrelevent population and/or intervention
438	Anbar M. COMPUTERIZED MAN - MICROPROCESSOR-CONTROLLED PROSTHETICS. [Internet]. 1986. 174 p. (Comput in Med). Available from: https://www.scopus.com/inward/record.uri?eid=2-s2.0-0022563830&partnerID=40&md5=86728e51b1a75493385c0ce536d1825b	No	Irrelevent population and/or intervention
439	Flynn TR, Eisenberg E. Computerized tomography and Trotter’s syndrome in the diagnosis of maxillofacial pain. Oral Surgery, Oral Medicine, Oral Pathology. 1986;61(5):440–7.	No	Irrelevent population and/or intervention
440	Cruice M, Hill R, Worrall L, Hickson L. Conceptualising quality of life for older people with aphasia. Aphasiology. 2010;24(3):327–47.	No	Irrelevent population and/or intervention
441	Rodriguez AD, McCabe ML, Nocera JR, Reilly J. Concurrent Word Generation and Motor Performance: Further Evidence for Language-Motor Interaction. PLOS ONE. 2012;7(5).	No	Irrelevent population and/or intervention
442	Doshi JK, Furlan AD, Lopes LC, DeLisa J, Battistella LR. Conferences and convention centres’ accessibility to people with disabilities. Journal of rehabilitation medicine. 2014 Jul;46(7):616–9.	No	Irrelevent population and/or intervention
443	Van Gompel JJ, Agazzi S, Carlson ML, Adewumi DA, Hadjipanayis CG, Uhm JH, et al. Congress of Neurological Surgeons Systematic Review and Evidence-Based Guidelines on Emerging Therapies for the Treatment of Patients with Vestibular Schwannomas. Clinical Neurosurgery. 2018;82(2):E52–4.	No	Irrelevent population and/or intervention
444	Ilg W, Branscheidt M, Butala A, Celnik P, de Paola L, Horak FB, et al. Consensus Paper: Neurophysiological Assessments of Ataxias in Daily Practice. Cerebellum. 2018;17(5):628–53.	No	Irrelevent population and/or intervention
445	Rapin I. Consequences of congenital hearing loss. A longterm view. Journal of Otolaryngology. 1978;7(6):473–83.	No	Irrelevent population and/or intervention
446	De Kegel A, Dhooge I, Peersman W, Rijckaert J, Baetens T, Cambier D, et al. Construct validity of the assessment of balance in children who are developing typically and in children with hearing impairments. Physical therapy. 2010 Dec;90(12):1783–94.	No	Irrelevent population and/or intervention
447	Suter AH. Construction noise: Exposure, effects, and the potential for remediation; a review and analysis. American Industrial Hygiene Association Journal. 2002;63(6):768–89.	No	Irrelevent population and/or intervention
448	Mou WH, Chang MF, Liao CK, Hsu YH, Tseng SH, Fu LC. Context-aware assisted interactive robotic walker for Parkinson’s disease patients. In 2012. p. 329–34. Available from: https://www.scopus.com/inward/record.uri?eid=2-s2.0-84872331953&doi=10.1109%2FIROS.2012.6385791&partnerID=40&md5=7ce4bc2f6bf225425c2299f3fa11b0ed	No	Irrelevent population and/or intervention
449	Hackney ME, Lee HL, Battisto J, Crosson B, McGregor KM. Context-Dependent Neural Activation: Internally and Externally Guided Rhythmic Lower Limb Movement in Individuals With and Without Neurodegenerative Disease. FRONTIERS IN NEUROLOGY. 2015;6.	No	Irrelevent population and/or intervention
450	Lubetzky V A, Kelly J, Wang Z, Gospodarek M, Fu G, Sutera J, et al. Contextual sensory integration training via head mounted display for individuals with vestibular disorders: a feasibility study. DISABILITY AND REHABILITATION-ASSISTIVE TECHNOLOGY.	No	Irrelevent population and/or intervention
451	Calder DJ. Contextual work-in-progress ETA prototypes for the visually impaired. Assistive Technology Research Series. 2011;29:660–7.	No	Irrelevent population and/or intervention
452	Moumdjian L, Moens B, Maes PJ, Van Geel F, Ilsbroukx S, Borgers S, et al. Continuous 12 min walking to music, metronomes and in silence: Auditory-motor coupling and its effects on perceived fatigue, motivation and gait in persons with multiple sclerosis. MULTIPLE SCLEROSIS AND RELATED DISORDERS. 2019;35:92–9.	No	Irrelevent population and/or intervention
453	LOUBSER PG, NARAYAN RK, SANDIN KJ, DONOVAN WH, RUSSELL KD. CONTINUOUS INFUSION OF INTRATHECAL BACLOFEN - LONG-TERM EFFECTS ON SPASTICITY IN SPINAL-CORD INJURY. PARAPLEGIA. 1991;29(1):48–64.	No	Irrelevent population and/or intervention
454	Boutros PJ, Schoo DP, Rahman M, Valentin NS, Chow MR, Ayiotis AI, et al. Continuous vestibular implant stimulation partially restores eye-stabilizing reflexes. JCI insight. 2019 Nov;4(22).	No	Irrelevent population and/or intervention
455	Klarner T, Blouin JS, Carpenter MG, Lam T. Contributions to enhanced activity in rectus femoris in response to Lokomat-applied resistance. EXPERIMENTAL BRAIN RESEARCH. 2013;225(1):1–10.	No	Irrelevent population and/or intervention
456	Lubetzky AV, Hujsak BD, Kelly JL, Fu G, Perlin K. Control Mechanisms of Static and Dynamic Balance in Adults With and Without Vestibular Dysfunction in Oculus Virtual Environments. PM\&R. 2018;10(11):1223+-1223+.	No	Irrelevent population and/or intervention
457	Optale G, Urgesi C, Busato V, Marin S, Piron L, Priftis K, et al. Controlling memory impairment in elderly adults using virtual reality memory training: A randomized controlled pilot study. Neurorehabilitation and Neural Repair. 2010;24(4):348–57.	No	Irrelevent population and/or intervention
458	Zwierzchowska A, Zebrowska A, Gawlik K, Smolka W, Molik B, Angel Gomez M, et al. COORDINATION MOTOR ABILITIES AND SOMATIC GROWTH OF CHILDREN AND ADOLESCENTS WITH HEARING IMPAIRMENTS. EUROPEAN JOURNAL OF HUMAN MOVEMENT. 2020;44:95–110.	No	Irrelevent population and/or intervention
459	Khazova SA, Shipova NS, Adeeva TN, Tikhonova IV. COPING BEHAVIOR OF PERSONS WITH DISABILITIES AS A FACTOR OF QUALITY OF LIFE AND SUBJECTIVE WELL-BEING. KONSULTATIVNAYA PSIKHOLOGIYA I PSIKHOTERAPIYA-COUNSELING PSYCHOLOGY AND PSYCHOTHERAPY. 2018;26(4):101–18.	No	Irrelevent population and/or intervention
460	Asp F, Olofsson A, Berninger E. Corneal-Reflection Eye-Tracking Technique for the Assessment of Horizontal Sound Localization Accuracy from 6 Months of Age. EAR AND HEARING. 2016;37(2):e104–18.	No	Irrelevent population and/or intervention
461	Nanvubya A, Wanyenze RK, Nakaweesa T, Mpendo J, Kawoozo B, Matovu F, et al. Correlates of knowledge of family planning among people living in fishing communities of Lake Victoria, Uganda. BMC PUBLIC HEALTH. 2020;20(1).	No	Irrelevent population and/or intervention
462	Koyanagi A, Stubbs B, Smith L, Gardner B, Vancampfort D. Correlates of physical activity among community-dwelling adults aged 50 or over in six low- and middle-income countries. PloS one. 2017;12(10):e0186992–e0186992.	No	Irrelevent population and/or intervention
463	Vancampfort D, Stubbs B, Veronese N, Mugisha J, Swinnen N, Koyanagi A. Correlates of physical activity among depressed older people in six low-income and middle-income countries: A community-based cross-sectional study. International journal of geriatric psychiatry. 2018 Feb;33(2):e314–22.	No	Irrelevent population and/or intervention
464	Mortenson WB, Battalova A, Hurd L, Hobson S, Emery R, Kirby RL. Correlates of self-reported Wheelchair Skills Test Questionnaire scores of new users of mobility scooters: a cross-sectional study. DISABILITY AND REHABILITATION-ASSISTIVE TECHNOLOGY.	No	Irrelevent population and/or intervention
465	Nishida D, Mizuno K, Yamada E, Tsuji T, Hanakawa T, Liu M. Correlation between the brain activity with gait imagery and gait performance in adults with Parkinson’s disease: A data set. DATA IN BRIEF. 2021;36.	No	Irrelevent population and/or intervention
466	Peters DM, Fridriksson J, Stewart JC, Richardson JD, Rorden C, Bonilha L, et al. Cortical disconnection of the ipsilesional primary motor cortex is associated with gait speed and upper extremity motor impairment in chronic left hemispheric stroke. HUMAN BRAIN MAPPING. 2018;39(1):120–32.	No	Irrelevent population and/or intervention
467	Brownlee WJ, Solanky B, Prados F, Yiannakas M, Da Mota P, Riemer F, et al. Cortical grey matter sodium accumulation is associated with disability and secondary progressive disease course in relapse-onset multiple sclerosis. JOURNAL OF NEUROLOGY NEUROSURGERY AND PSYCHIATRY. 2019;90(7):755–60.	No	Irrelevent population and/or intervention
468	Vyas A, Michalis P, Gopinathan A, Nimmagadda M, Makedon F. CPLAY2 - An HCI game system for the assessment and intervention of children with cerebral palsy. In 2016. Available from: https://www.scopus.com/inward/record.uri?eid=2-s2.0-85006010846&doi=10.1145%2F2910674.2935845&partnerID=40&md5=7daf397610697b6730f14d61a0a6642e	No	Irrelevent population and/or intervention
469	Gubbels SP, Haynes D, McMenomey SO. Craniotomy for cochlear implantation. Operative Techniques in Otolaryngology - Head and Neck Surgery. 2005;16(2):140–2.	No	Irrelevent population and/or intervention
470	Nario-Redmond MR, Gospodinov D, Cobb A. Crip for a day: The unintended negative consequences of disability simulations. Rehabilitation psychology. 2017 Aug;62(3):324–33.	No	Irrelevent population and/or intervention
471	Kalenine S, Buxbaum LJ, Coslett HB. Critical brain regions for action recognition: lesion symptom mapping in left hemisphere stroke. BRAIN. 2010;133(11):3269–80.	No	Irrelevent population and/or intervention
472	Moteff JD. Critical infrastructure resilience: The evolution of policy and programs and issues for congress [Internet]. 2013. 1 p. (Critical Infrastructure: Resilience and Prioritization Issues). Available from: https://www.scopus.com/inward/record.uri?eid=2-s2.0-84936771215&partnerID=40&md5=5efcbbbb5a1d608dd81ead9cfa0c6b0c	No	Irrelevent population and/or intervention
473	Rizk HG, Sharon JD, Lee JA, Thomas C, Nguyen SA, Meyer TA. Cross-Sectional Analysis of Cognitive Dysfunction in Patients With Vestibular Disorders. EAR AND HEARING. 2020;41(4):1020–7.	No	Irrelevent population and/or intervention
474	Moberly AC, Naumann IC, Cordes SR. Cryptococcal meningitis with isolated otologic symptoms. American Journal of Otolaryngology - Head and Neck Medicine and Surgery. 2010;31(1):49–53.	No	Irrelevent population and/or intervention
475	Heremans E, Nieuwboer A, Spildooren J, De Bondt S, D’Hooge AM, Helsen W, et al. CUED MOTOR IMAGERY IN PATIENTS WITH MULTIPLE SCLEROSIS. NEUROSCIENCE. 2012;206:115–21.	No	Irrelevent population and/or intervention
476	Mak MKY, Hui-Chan CWY. Cued task-specific training is better than exercise in improving sit-to-stand in patients with Parkinson’s disease: A randomized controlled trial. Movement Disorders. 2008;23(4):501–9.	No	Irrelevent population and/or intervention
477	Spaulding SJ, Barber B, Colby M, Cormack B, Mick T, Jenkins ME. Cueing and gait improvement among people with Parkinson’s disease: A meta-analysis. Archives of Physical Medicine and Rehabilitation. 2013;94(3):562–70.	No	Irrelevent population and/or intervention
478	Nieuwboer A. Cueing for freezing of gait in patients with Parkinson’s disease: A rehabilitation perspective. Movement Disorders. 2008;23(SUPPL. 2):S475–81.	No	Irrelevent population and/or intervention
479	Ginis P, Nackaerts E, Nieuwboer A, Heremans E. Cueing for people with Parkinson’s disease with freezing of gait: A narrative review of the state-of-the-art and novel perspectives. Annals of Physical and Rehabilitation Medicine. 2018;61(6):407–13.	No	Irrelevent population and/or intervention
480	Nieuwboer A, Rochester L, Jones D. Cueing gait and gait-related mobility in patients with Parkinson’s disease: Developing a therapeutic method based on the international classification of functioning, disability, and health. Topics in Geriatric Rehabilitation. 2008;24(2):151–65.	No	Irrelevent population and/or intervention
481	Muthukrishnan N, Abbas JJ, Shill HA, Krishnamurthi N. Cueing Paradigms to Improve Gait and Posture in Parkinson’s Disease: A Narrative Review. SENSORS. 2019;19(24).	No	Irrelevent population and/or intervention
482	Hirsch MA, Hammond FM. Cueing training in persons with Parkinson’s disease. JOURNAL OF NEUROLOGY NEUROSURGERY AND PSYCHIATRY. 2007;78(2):111–111.	No	Irrelevent population and/or intervention
483	Merlotti D, Gennari L, Martini G, Nuti R. Current options for the treatment of Paget’s disease of the bone. Open Access Rheumatology: Research and Reviews. 2009;1(1):107–20.	No	Irrelevent population and/or intervention
484	Turchet L. Custom made wireless systems for interactive footstep sounds synthesis. APPLIED ACOUSTICS. 2014;83:22–31.	No	Irrelevent population and/or intervention
485	López-Ortiz C, Gaebler-Spira DJ, Mckeeman SN, Mcnish RN, Green D. Dance and rehabilitation in cerebral palsy: a systematic search and review. Developmental Medicine and Child Neurology. 2019;61(4):393–8.	No	Irrelevent population and/or intervention
486	Lopez-Ortiz C, Gaebler-Spira DJ, McKeeman SN, McNish RN, Green D. Dance and rehabilitation in cerebral palsy: a systematic search and review. DEVELOPMENTAL MEDICINE AND CHILD NEUROLOGY. 2019;61(4):393+-393+.	No	Irrelevent population and/or intervention
487	Kojović M, Glavač D, Ožek B, Zupan A, Popović M. De novo P102L mutation in a patient with Gerstmann-Sträussler-Scheinker disease. European Journal of Neurology. 2011;18(12):e152–3.	No	Irrelevent population and/or intervention
488	Hersh MA. Deafblind people, stigma and the use of communication and mobility assistive devices. Technology and Disability. 2013;25(4):245–61.	No	Irrelevent population and/or intervention
489	Soper J. Deafblind people’s experiences of cochlear implantation. British Journal of Visual Impairment. 2006;24(1):19–29.	No	Irrelevent population and/or intervention
490	Sly DJ, Heffer LF, White MW, Shepherd RK, Birch MGJ, Minter RL, et al. Deafness alters auditory nerve fibre responses to cochlear implant stimulation. EUROPEAN JOURNAL OF NEUROSCIENCE. 2007;26(2):510–22.	No	Irrelevent population and/or intervention
491	Tan JH, Yeh BI, Seet CSR. Deafness due to haemorrhagic labyrinthitis and a review of relapses in streptococcus suis meningitis. Singapore Medical Journal. 2010;51(2):e30–3.	No	Irrelevent population and/or intervention
492	Piper M, Abrams GM, Marks Jr. WJ. Deep brain stimulation for the treatment of Parkinson’s disease: Overview and impact on gait and mobility. NeuroRehabilitation. 2005;20(3):223–32.	No	Irrelevent population and/or intervention
493	Buell TJ, Ksendzovsky A, Shah BB, Kesser BW, Elias WJ. Deep Brain Stimulation in the Setting of Cochlear Implants: Case Report and Literature Review. Stereotactic and Functional Neurosurgery. 2015;93(4):245–9.	No	Irrelevent population and/or intervention
494	Knowles T, Adams S, Abeyesekera A, Mancinelli C, Gilmore G, Jog M. Deep Brain Stimulation of the Subthalamic Nucleus Parameter Optimization for Vowel Acoustics and Speech Intelligibility in Parkinson’s Disease. JOURNAL OF SPEECH LANGUAGE AND HEARING RESEARCH. 2018;61(3):510–24.	No	Irrelevent population and/or intervention
495	Luft F, Sharifi S, Mugge W, Schouten AC, Bour LJ, van Rootselaar AF, et al. Deficits in tapping accuracy and variability in tremor patients. JOURNAL OF NEUROENGINEERING AND REHABILITATION. 2019;16.	No	Irrelevent population and/or intervention
496	Elliott DB, Trukolo-Ilic M, Strong JG, Pace R, Plotkin A, Bevers P. Demographic characteristics of the vision-disabled elderly. Investigative Ophthalmology and Visual Science. 1997;38(12):2566–75.	No	Irrelevent population and/or intervention
497	Iwasa H, Yoshida Y, Kumagai S, Ihara K, Yoshida H, Suzuki T. Depression status as a reliable predictor of functional decline among Japanese community-dwelling older adults: a 12-year population-based prospective cohort study. INTERNATIONAL JOURNAL OF GERIATRIC PSYCHIATRY. 2009;24(11):1192–200.	No	Irrelevent population and/or intervention
498	Zhu Y, Liu J, Mathiak K, Ristaniemi T, Cong F. Deriving Electrophysiological Brain Network Connectivity via Tensor Component Analysis During Freely Listening to Music. IEEE TRANSACTIONS ON NEURAL SYSTEMS AND REHABILITATION ENGINEERING. 2020;28(2):409–18.	No	Irrelevent population and/or intervention
499	Syam Babu CVN, Kishor Sonti VJK, Varthamanan Y. Design and simulation of communication aid for disabled using threshold based segmentation. International Journal of Control Theory and Applications. 2016;9(7):3275–81.	No	Irrelevent population and/or intervention
500	Dawson-Elli AR, Adamczyk PG. Design and Validation of a Lower-Limb Haptic Rehabilitation Robot. IEEE Transactions on Neural Systems and Rehabilitation Engineering. 2020;28(7):1584–94.	No	Irrelevent population and/or intervention
501	Khoo IH, Marayong P, Krishnan V, Balagtas MN, Rojas O. Design of a biofeedback device for gait rehabilitation in post-stroke patients. In 2015. Available from: https://www.scopus.com/inward/record.uri?eid=2-s2.0-84962115495&doi=10.1109%2FMWSCAS.2015.7282097&partnerID=40&md5=4c2a4da075a891a0ad561e1c3bb46956	No	Irrelevent population and/or intervention
502	Lee MY, Lin CF, Soon KS. Design of a new biofeedback proprioceptive neuromuscular facilitation system for below-knee amputees. Biomedical Engineering - Applications, Basis and Communications. 2006;18(4):33–40.	No	Irrelevent population and/or intervention
503	Bernhard H, Stieger C, Perriard Y. Design of a Semi-Implantable Hearing Device for Direct Acoustic Cochlear Stimulation. IEEE TRANSACTIONS ON BIOMEDICAL ENGINEERING. 2011;58(2):420–8.	No	Irrelevent population and/or intervention
504	Iwamiya SI, Yamauchi K, Shiraishi K, Takada M, Sato M. Design specifications of audio-guidance systems for the blind in public spaces. Journal of Physiological Anthropology and Applied Human Science. 2004;23(6):267–71.	No	Irrelevent population and/or intervention
505	Tacchino A, Veldkamp R, Coninx K, Brulmans J, Palmaers S, Hämäläinen P, et al. Design, development, and testing of an app for dual-task assessment and training regarding cognitive-motor interference (CMI-APP) in people with multiple sclerosis: Multicenter pilot study. JMIR mHealth and uHealth [Internet]. 2020;8(4). Available from: https://www.scopus.com/inward/record.uri?eid=2-s2.0-85084107076&do…	No	Irrelevent population and/or intervention
506	Plewa K, Silverman M, Orlandi S, Chau T, Thaut M. Designing a wearable MMG-based mobile app for gait rehab. In 2018. p. 238–41. Available from: https://www.scopus.com/inward/record.uri?eid=2-s2.0-85046250183&doi=10.1109%2FLSC.2017.8268187&partnerID=40&md5=4985d5ff4c798ed3b336a8b769a318b4	No	Irrelevent population and/or intervention
507	Cancela J, Moreno EM, Arredondo MT, Bonato P. Designing auditory cues for Parkinson’s disease gait rehabilitation. In 2014. p. 5852–5. Available from: https://www.scopus.com/inward/record.uri?eid=2-s2.0-84929492526&doi=10.1109%2FEMBC.2014.6944959&partnerID=40&md5=4facee1576d849a4f66e60a49e4ce3ad	No	Irrelevent population and/or intervention
508	Magnusson C, Ólafsdóttir SA, Caltenco H, Rassmus-Gröhn K, Hafsteinsdottir T, Jónsdóttir H, et al. Designing motivating interactive balance and walking training for stroke survivors. In 2019. p. 327–33. Available from: https://www.scopus.com/inward/record.uri?eid=2-s2.0-85067881469&doi=10.1145%2F3329189.3329224&partnerID=40&md5=37c029c4879d669ad5a9dd98ac7cff40	No	Irrelevent population and/or intervention
509	Alfaro AU, Guthrie DM, Phillips NA, Pichora-Fuller MK, Mick P, McGraw C, et al. Detection of vision and/or hearing loss using the interRAI Community Health Assessment aligns well with common behavioral vision/hearing measurements. PLOS ONE. 2019;14(10).	No	Irrelevent population and/or intervention
510	Thompson-Harvey A, Dutcher CE, Monroe HA, Sinks BC, Goebel JA. Detection of VOR dysfunction during the gaze stabilization test: Does target size matter? JOURNAL OF VESTIBULAR RESEARCH-EQUILIBRIUM \& ORIENTATION. 2021;31(6):495–504.	No	Irrelevent population and/or intervention
511	Strouwen C, Molenaar EALM, Munks L, Broeder S, Ginis P, Bloem BR, et al. Determinants of Dual-Task Training Effect Size in Parkinson Disease: Who Will Benefit Most? JOURNAL OF NEUROLOGIC PHYSICAL THERAPY. 2019;43(1):3–11.	No	Irrelevent population and/or intervention
512	Fagerstrom C, Persson H, Holst G, Hallberg IR, Fagerström C, Persson H, et al. Determinants of feeling hindered by health problems in daily living at 60 years and above. Scandinavian Journal of Caring Sciences. 2008;22(3):410–21.	No	Irrelevent population and/or intervention
513	Shawaryn MA, Schiaffino KM, LaRocca NG, Johnston MV. Determinants of health-related quality of life in multiple sclerosis: the role of illness intrusiveness. MULTIPLE SCLEROSIS JOURNAL. 2002;8(4):310–8.	No	Irrelevent population and/or intervention
514	Boukadida A, Piotte F, Dehail P, Nadeau S. Determinants of sit-to-stand tasks in individuals with hemiparesis post stroke: A review. Annals of Physical and Rehabilitation Medicine. 2015;58(3):167–72.	No	Irrelevent population and/or intervention
515	Tulsky DS, Kisala PA, Boulton AJ, Jette AM, Thissen D, Ni P, et al. Determining a transitional scoring link between PROMIS® pediatric and adult physical health measures. Quality of Life Research. 2019;28(5):1217–29.	No	Irrelevent population and/or intervention
516	Moumdjian L, Maes PJ, Dalla Bella S, Decker LM, Moens B, Feys P, et al. Detrended fluctuation analysis of gait dynamics when entraining to music and metronomes at different tempi in persons with multiple sclerosis. SCIENTIFIC REPORTS. 2020;10(1).	No	Irrelevent population and/or intervention
517	Nandi R, Luxon LM. Development and assessment of the vestibular system. International Journal of Audiology. 2008;47(9):566–77.	No	Irrelevent population and/or intervention
518	Hall CD, Karpen SC, Odle B, Panus PC, Walls ZF. Development and evaluation of the Medication-based Index of Physical Function (MedIP). AGE AND AGEING. 2017;46(5):761–6.	No	Irrelevent population and/or intervention
519	Lee MY, Lin CF, Soon KS. Development of a computer-assisted foot pressure biofeedback sensory compensation system in balance control for amputees. In 2006. p. 536–41. Available from: https://www.scopus.com/inward/record.uri?eid=2-s2.0-34548134499&doi=10.1109%2FICSMC.2006.384439&partnerID=40&md5=c3d9442de51a9f1dfbd8afcf193655ff	No	Irrelevent population and/or intervention
520	Cikajlo I, Matjačić Z, Bajd T. Development of a gait re-education system in incomplete spinal cord injury. Journal of Rehabilitation Medicine. 2003;35(5):213–6.	No	Irrelevent population and/or intervention
521	Parthasarathy V, Thangavelu N, Ramesh J, Suresh B, Kandasamy K, N N, et al. Development of a low-resource wearable continuous gesture-to-speech conversion system. Disability and Rehabilitation: Assistive Technology [Internet]. 2022; Available from: https://www.scopus.com/inward/record.uri?eid=2-s2.0-85123415346&doi=10.1080%2F17483107.2021.2022787&partnerID=40&md5=35226e975d96a9e7515aceebe43732b3	No	Irrelevent population and/or intervention
522	Aoki S, Hashimoto K, Mezawa H, Hatakenaka Y, Yasumitsu-Lovell K, Suganuma N, et al. Development of a new screening tool for neuromotor development in children aged two - the neuromotor 5 min exam 2-year-old version (N5E2). BRAIN \& DEVELOPMENT. 2018;40(6):445–51.	No	Irrelevent population and/or intervention
523	Tanaka Y, Gofuku A, Iwakura M, Hatayama I. Development of a Sensory Substitute through Air Jet Stimulation for Blind People. Transactions of the Japan Society of Mechanical Engineers Series C. 1995;61(591):4423–8.	No	Irrelevent population and/or intervention
524	Kim JH, Park JE, Ji IH, Won CH, Lee JM, Jo JH, et al. Development of a visual information to auditory information transformation system for ambulation assistance. Technology and Health Care. 2019;27(S1):S165–73.	No	Irrelevent population and/or intervention
525	Lewis S, Higham L, Cherry DB. Development of an exercise program to improve the static and dynamic balance of profoundly hearing-impaired children. American annals of the deaf. 1985 Oct;130(4):278–84.	No	Irrelevent population and/or intervention
526	Abidin NASZ, Mohamad S, Amarul T. Development of posture estimation monitoring system for back pain diseases. In 2020. Available from: https://www.scopus.com/inward/record.uri?eid=2-s2.0-85096482464&doi=10.1063%2F5.0024412&partnerID=40&md5=726d4acdc7f3eaed9068e9392f6f3c4e	No	Irrelevent population and/or intervention
527	Hegde N, Fulk GD, Sazonov ES. Development of the RT-GAIT, a Real-Time feedback device to improve Gait of individuals with stroke. In 2015. p. 5724–7. Available from: https://www.scopus.com/inward/record.uri?eid=2-s2.0-84953289150&doi=10.1109%2FEMBC.2015.7319692&partnerID=40&md5=6a8de241662cfea02bd6db25ef685193	No	Irrelevent population and/or intervention
528	Wittich W, Granberg S, Wahlqvist M, Pichora-Fuller MK, Mäki-Torkko E. Device abandonment in deafblindness: A scoping review of the intersection of functionality and usability through the International Classification of Functioning, Disability and Health lens. BMJ Open [Internet]. 2021;11(1). Available from: https://www.scopus.com/inward/record.uri?eid=2-s2.0-85099966239&doi=10.1136%2Fbmjopen-2020…	No	Irrelevent population and/or intervention
529	Bailey RR, Conroy M. Diabetes and obesity are associated with disability in community-dwelling stroke survivors: A cross-sectional study of 37,955 Behavioral Risk Factor Surveillance System respondents. TOPICS IN STROKE REHABILITATION.	No	Irrelevent population and/or intervention
530	Garcia-Pavia P, Rapezzi C, Adler Y, Arad M, Basso C, Brucato A, et al. Diagnosis and treatment of cardiac amyloidosis. A position statement of the European Society of Cardiology Working Group on Myocardial and Pericardial Diseases. European Journal of Heart Failure. 2021;23(4):512–26.	No	Irrelevent population and/or intervention
531	Castaño-Jaramillo LM, Lugo-Reyes SO, Cruz Muñoz ME, Scheffler-Mendoza SC, Duran McKinster C, Yamazaki-Nakashimada MA, et al. Diagnostic and therapeutic caveats in Griscelli syndrome. Scandinavian Journal of Immunology [Internet]. 2021;93(6). Available from: https://www.scopus.com/inward/record.uri?eid=2-s2.0-85102739924&doi=10.1111%2Fsji.13034&partnerID=40&md5=d07c7254ddfbba5fbef4dc6812071beb	No	Irrelevent population and/or intervention
532	Ziegler K, Schroeteler F, Fietzek U. Diagnostic assessment and therapeutic approach to festination and freezing. NERVENHEILKUNDE. 2010;29(12):807–11.	No	Irrelevent population and/or intervention
533	Amarell M, Cepuran F, Timmermann L, Allert N, Barbe MT. Diagnostics and Therapy of ``Freezing of Gait{’’} in Patients with Parkinson’s Disease. FORTSCHRITTE DER NEUROLOGIE PSYCHIATRIE. 2014;82(10):593–604.	No	Irrelevent population and/or intervention
534	Kim SJ, Kwak EE, Park ES, Cho SR. Differential effects of rhythmic auditory stimulation and neurodevelopmental treatment/Bobath on gait patterns in adults with cerebral palsy: a randomized controlled trial. CLINICAL REHABILITATION. 2012;26(10):904–14.	No	Irrelevent population and/or intervention
535	Hasegawa N, Takeda K, Mancini M, King LA, Horak FB, Asaka T. Differential effects of visual versus auditory biofeedback training for voluntary postural sway. PLOS ONE. 2020;15(12).	No	Irrelevent population and/or intervention
536	Latham K, Baranian M, Timmis MA, Pardhan S. Difficulties With Goals of the Dutch ICF Activity Inventory: Perceptions of Those With Retinitis Pigmentosa and of Those Who Support Them. INVESTIGATIVE OPHTHALMOLOGY \& VISUAL SCIENCE. 2015;56(4):2381–91.	No	Irrelevent population and/or intervention
537	ELKASHLAN HK, NIPARKO JK, ALTSCHULER RA, MILLER JM. DIRECT ELECTRICAL-STIMULATION OF THE COCHLEAR NUCLEUS - SURFACE VS PENETRATING STIMULATION. OTOLARYNGOLOGY-HEAD AND NECK SURGERY. 1991;105(4):533–43.	No	Irrelevent population and/or intervention
538	Wall RS, Ashmead DH, Bentzen BL, Barlow J. Directional guidance from audible pedestrian signals for street crossing. Ergonomics. 2004;47(12):1318–38.	No	Irrelevent population and/or intervention
539	Jagadesh S, Sevalie S, Fatoma R, Sesay F, Sahr F, Faragher B, et al. Disability among Ebola Survivors and Their Close Contacts in Sierra Leone: A Retrospective Case-Controlled Cohort Study. Clinical Infectious Diseases. 2018;66(1):131–3.	No	Irrelevent population and/or intervention
540	Cohen HS. Disability and rehabilitation in the dizzy patient. Current Opinion in Neurology. 2006;19(1):49–54.	No	Irrelevent population and/or intervention
541	Boccardi S. Disability seen from within. European journal of physical and rehabilitation medicine. 2010 Sep;46(3):453–5.	No	Irrelevent population and/or intervention
542	Kusuma S, Liou S, Haynes DS. Disequilibrium after cochlear implantation caused by a perilymph fistula. Laryngoscope. 2005;115(1 I):25–6.	No	Irrelevent population and/or intervention
543	Garcia FV. Disequilibrium and its management in elderly patients. International Tinnitus Journal. 2009;15(1):83–90.	No	Irrelevent population and/or intervention
544	Tunes C, Flones I, Helland C, Goplen F, Wester KG. Disequilibrium in patients with posterior fossa arachnoid cysts. ACTA NEUROLOGICA SCANDINAVICA. 2015;132(1):23–30.	No	Irrelevent population and/or intervention
545	Almeida QJ, Wishart LR, Lee TD. Disruptive influences of a cued voluntary shift on coordinated movement in Parkinson’s disease. NEUROPSYCHOLOGIA. 2003;41(4):442–52.	No	Irrelevent population and/or intervention
546	Hattori Y, Tomonaga M, Matsuzawa T. Distractor Effect of Auditory Rhythms on Self-Paced Tapping in Chimpanzees and Humans. PLOS ONE. 2015;10(7).	No	Irrelevent population and/or intervention
547	Fries W, Swihart AA. Disturbance of rhythm sense following right hemisphere damage. Neuropsychologia. 1990;28(12):1317–23.	No	Irrelevent population and/or intervention
548	Licameli G, Zhou G, Kenna MA. Disturbance of vestibular function attributable to cochlear implantation in children. Laryngoscope. 2009;119(4):740–5.	no	Irrelevent population and/or intervention
549	Malmström EM, Fransson PAPA, Jaxmar Bruinen T, Facic S, Tjernström F, Malmstrom EM, et al. Disturbed cervical proprioception affects perception of spatial orientation while in motion. EXPERIMENTAL BRAIN RESEARCH. 2017;235(9):2755–66.	No	Irrelevent population and/or intervention
550	Matsuoka T, Miwa Y, Tajika M, Sawada M, Fujimaki K, Soga T, et al. Divergent clinical outcomes of alpha-glucosidase enzyme replacement therapy in two siblings with infantile-onset Pompe disease treated in the symptomatic or pre-symptomatic state. MOLECULAR GENETICS AND METABOLISM REPORTS. 2016;9:98–105.	No	Irrelevent population and/or intervention
551	Wipperman J. Dizziness and vertigo. Primary Care - Clinics in Office Practice. 2014;41(1):115–31.	No	Irrelevent population and/or intervention
552	Muncie HL, Sirmans SM, James E. Dizziness: Approach to evaluation and management. American Family Physician. 2017;95(3):154–62.	No	Irrelevent population and/or intervention
553	Elston J, Honan W, Powell R, Gormley J, Stein K. Do metronomes improve the quality of life in people with Parkinson’s disease? A pragmatic, single-blind, randomized cross-over trial. CLINICAL REHABILITATION. 2010;24(6):523–32.	No	Irrelevent population and/or intervention
554	Bekkers EMJ, Mirelman A, Alcock L, Rochester L, Nieuwhof F, Bloem BR, et al. Do Patients With Parkinson’s Disease With Freezing of Gait Respond Differently Than Those Without to Treadmill Training Augmented by Virtual Reality? Neurorehabilitation and Neural Repair. 2020;34(5):440–9.	No	Irrelevent population and/or intervention
555	Inkol KA, Huntley AH, Vallis LA. Do perturbation-evoked responses result in higher reaction time costs depending on the direction and magnitude of perturbation? EXPERIMENTAL BRAIN RESEARCH. 2018;236(6):1689–98.	No	Irrelevent population and/or intervention
556	Rochester L, Burn DJ, Woods G, Godwin J, Nieuwboer A. Does Auditory Rhythmical Cueing Improve Gait in People with Parkinson’s Disease and Cognitive Impairment? A Feasibility Study. MOVEMENT DISORDERS. 2009;24(6):839–45.	No	Irrelevent population and/or intervention
557	Wiszomirska I, Zdrodowska A, Tacikowska G, Sosna M, Kaczmarczyk K, Skarżyński H. Does cochlear implantation influence postural stability in patients with hearing loss? Gait and Posture. 2019;74:40–4.	No	Did not measure gait
558	Lim I, van Wegen E, Jones D, Rochester L, Nieuwboer A, Willems AM, et al. Does Cueing Training Improve Physical Activity in Patients With Parkinson’s Disease? NEUROREHABILITATION AND NEURAL REPAIR. 2010;24(5):469–77.	No	Irrelevent population and/or intervention
559	Hinton DC, Conradsson D, Bouyer L, Paquette C. Does dual task placement and duration affect split-belt treadmill adaptation? GAIT \& POSTURE. 2020;75:115–20.	No	Irrelevent population and/or intervention
560	Keysor JJ. Does late-life physical activity or exercise prevent or minimize disablement? A critical review of the scientific evidence. AMERICAN JOURNAL OF PREVENTIVE MEDICINE. 2003;25(3, 2):129–36.	No	Irrelevent population and/or intervention
561	Gatica-Rojas V, Méndez-Rebolledo G, Guzman-Muñoz E, Soto-Poblete A, Cartes-Velásquez R, Elgueta-Cancino E, et al. Does Nintendo Wii Balance Board improve standing balance? A randomized controlled trial in children with cerebral palsy. European Journal of Physical and Rehabilitation Medicine. 2017;53(4):535–44.	No	Irrelevent population and/or intervention
562	Ploughman M, McCarthy J, Bossé M, Sullivan HJ, Corbett D. Does Treadmill Exercise Improve Performance of Cognitive or Upper-Extremity Tasks in People With Chronic Stroke? A Randomized Cross-Over Trial. Archives of Physical Medicine and Rehabilitation. 2008;89(11):2041–7.	No	Irrelevent population and/or intervention
563	Crews JE, Jones GC, Kim JH. Double jeopardy: The effects of comorbid conditions among older people with vision loss. Journal of Visual Impairment and Blindness. 2006;100(SUPPL.):824–48.	No	Irrelevent population and/or intervention
564	Yoo HS, Kim YW, Kim NY. Drug-Induced Parkinsonism Manifesting as Gait Freezing in a Patient With Traumatic Brain Injury: A Case Report. Clinical Neuropharmacology. 2019;42(3):94–6.	No	Irrelevent population and/or intervention
565	Kallin K, Gustafson Y, Sandman PO, Karlsson S. Drugs and falls in older people in geriatric care settings. Aging Clinical and Experimental Research. 2004;16(4):270–6.	No	Irrelevent population and/or intervention
566	Mihajlik P, Guttermuth M, Seres K, Tatai P. DSP-based ultrasonic navigation aid for the blind. Conference Record - IEEE Instrumentation and Measurement Technology Conference. 2001;3:1535–40.	No	Irrelevent population and/or intervention
567	Reh J, Hwang TH, Schmitz G, Effenberg AO. Dual Mode Gait Sonification for Rehabilitation After Unilateral Hip Arthroplasty. BRAIN SCIENCES. 2019;9(3).	No	Irrelevent population and/or intervention
568	Viljanen A, Törmäkangas T, Vestergaard S, Andersen-Ranberg K. Dual sensory loss and social participation in older Europeans. European Journal of Ageing. 2014;11(2):155–67.	No	Irrelevent population and/or intervention
569	D’Cruz N, Seuthe J, De Somer C, Hulzinga F, Ginis P, Schlenstedt C, et al. Dual Task Turning in Place: A Reliable, Valid, and Responsive Outcome Measure of Freezing of Gait. MOVEMENT DISORDERS.	No	Irrelevent population and/or intervention
570	Wollesen B, Scrivener K, Soles K, Billy Y, Leung A, Martin F, et al. Dual-task walking performance in older persons with hearing impairment: Implications for interventions from a preliminary observational study. Ear and Hearing. 2018;39(2):337–43.	No	Irrelevent population and/or intervention
571	Zukowski AL, Tennant EJ, Iyigun G, Giuliani AC, Plummer P. Dual-tasking impacts gait, cognitive performance, and gaze behavior during walking in a real-world environment in older adult fallers and non-fallers. EXPERIMENTAL GERONTOLOGY. 2021;150.	No	Irrelevent population and/or intervention
572	Luo X, Garrett C. Dynamic current steering with phantom electrode in cochlear implants. Hearing Research [Internet]. 2020;390. Available from: https://www.scopus.com/inward/record.uri?eid=2-s2.0-85081720537&doi=10.1016%2Fj.heares.2020.107949&partnerID=40&md5=4a114b50eeb26ea923bde4308e856e30	No	Irrelevent population and/or intervention
573	Buhl C, Artemiev D, Pfiffner F, Swanenburg J, Veraguth D, Roosli C, et al. Dynamic postural stability and hearing preservation after cochlear implantation. Audiology and Neurotology. 2018;23(4):222–8.	yes
574	Peters BT, Bloomberg JJ. Dynamic visual acuity using “far” and “near” targets. Acta Oto-Laryngologica. 2005;125(4):353–7.	No	Irrelevent population and/or intervention
575	Himmelmann K, McManus V, Hagberg G, Uvebrant P, Krägeloh-Mann I, Cans C. Dyskinetic cerebral palsy in Europe: Trends in prevalence and severity. Archives of Disease in Childhood. 2009;94(12):921–6.	No	Irrelevent population and/or intervention
576	Frazier M. Dyslexia: Perspectives, challenges and treatment options [Internet]. 2016. 1 p. (Dyslexia: Perspectives, Challenges and Treatment Options). Available from: https://www.scopus.com/inward/record.uri?eid=2-s2.0-85024896084&partnerID=40&md5=d995272805ad459e71d1b1335c29aa6f	No	Irrelevent population and/or intervention
577	McGrattan KE, Graham RJ, DiDonato CJ, Darras BT. Dysphagia Phenotypes in Spinal Muscular Atrophy: The Past, Present, and Promise for the Future. AMERICAN JOURNAL OF SPEECH-LANGUAGE PATHOLOGY. 2021;30(3):1008–22.	No	Irrelevent population and/or intervention
578	Zhao Y, Heida T, van Wegen EEH, Bloem BR, van Wezel RJA. E-health Support in People with Parkinson’s Disease with Smart Glasses: A Survey of User Requirements and Expectations in the Netherlands. Journal of Parkinson’s disease. 2015;5(2):369–78.	No	Irrelevent population and/or intervention
579	Helfer KS, van Emmerik R, Banks JJ, Freyman RL. Early aging and postural control while listening and responding. JOURNAL OF THE ACOUSTICAL SOCIETY OF AMERICA. 2020;148(5):3117–30.	No	Irrelevent population and/or intervention
580	Isaiah A. Early career investigator highlight: September. Pediatric Research. 2020;88(3):348–348.	No	Irrelevent population and/or intervention
581	Duat Rodriguez A, Prochazkova M, Santos Santos S, Rubio Cabezas O, Cantarin Extremera V, Gonzalez-Gutierrez-Solana L. Early Diagnosis of CAPOS Syndrome Before Acute-Onset Ataxia—Review of the Literature and a New Family. Pediatric Neurology. 2017;71:60–4.	No	Irrelevent population and/or intervention
582	Michael MG, Paul PV. Early intervention for infants with deaf-blindness. Exceptional children. 1990;57(3):200–10.	No	Irrelevent population and/or intervention
583	Gottshall KR, Topp SG, Hoffer ME. Early Vestibular Physical Therapy Rehabilitation for Meniere’s Disease. Otolaryngologic Clinics of North America. 2010;43(5):1113–9.	No	Irrelevent population and/or intervention
584	Celmina M, Micule I, Inashkina I, Audere M, Kuske S, Pereca J, et al. EAST/SeSAME syndrome: Review of the literature and introduction of four new Latvian patients. Clinical Genetics. 2019;95(1):63–78.	No	Irrelevent population and/or intervention
585	Minciacchi D, Rosenboom D, Bravi R, Cohen EJ. Editorial: Sonification, Perceptualizing Biological Information. Frontiers in Neuroscience [Internet]. 2020;14. Available from: https://www.scopus.com/inward/record.uri?eid=2-s2.0-85086575720&doi=10.3389%2Ffnins.2020.00550&partnerID=40&md5=de1523293929f1fd77501389c462752a	No	Irrelevent population and/or intervention
586	Park MO, Lee SH. Effect of a dual-task program with different cognitive tasks applied to stroke patients: A pilot randomized controlled trial. NEUROREHABILITATION. 2019;44(2):239–49.	No	Irrelevent population and/or intervention
587	Hedrick MS, Rice T. Effect of a Single-Channel Wide Dynamic Range Compression Circuit on Perception of Stop Consonant Place of Articulation. Journal of Speech, Language, and Hearing Research. 2000;43(1–5):1174–84.	No	Irrelevent population and/or intervention
588	Watanabe T, Saito K, Ishida K, Tanabe S, Horiba M, Itamoto S, et al. Effect of auditory stimulus on executive function and execution time during cognitively demanding stepping task in patients with Parkinson’s disease. NEUROSCIENCE LETTERS. 2018;674:101–5.	No	Irrelevent population and/or intervention
589	Hedayatjoo M, Rezaee M, Zarei MA, Mirzakhany N, Nazeri A, Baghban AA, et al. Effect of Balance Training on Balance Performance, Motor Coordination, and Attention in Children with Hearing Deficits. ARCHIVES OF NEUROSCIENCE. 2020;7(1).	No	Irrelevent population and/or intervention
590	Ibrahim I, da Silva SD, Segal B, Zeitouni A. Effect of cochlear implant surgery on vestibular function: meta-analysis study. Journal of otolaryngology - head & neck surgery = Le Journal d’oto-rhino-laryngologie et de chirurgie cervico-faciale. 2017 Jun;46(1):44–44.	no	Did not measure gait
591	Chang WH, Kim MS, Park E, Cho JW, Youn J, Kim YK, et al. Effect of Dual-Mode and Dual-Site Noninvasive Brain Stimulation on Freezing of Gait in Patients With Parkinson Disease. Archives of Physical Medicine and Rehabilitation. 2017;98(7):1283–90.	No	Irrelevent population and/or intervention
592	Ninomiya C, Hiraumi H, Yonemoto K, Sato H. Effect of hearing aids on body balance function in non-reverberant condition: A posturographic study. PLoS ONE [Internet]. 2021;16(10 October). Available from: https://www.scopus.com/inward/record.uri?eid=2-s2.0-85117200542&doi=10.1371%2Fjournal.pone.0258590&partnerID=40&md5=3d88f6b2c4bf4bbcb02a1ea1a21ee925	No	Did not measure gait
593	Negahban H, Bavarsad Cheshmeh ali M, Nassadj G. Effect of hearing aids on static balance function in elderly with hearing loss. Gait and Posture. 2017;58:126–9.	No	Irrelevent population and/or intervention
594	Lee JS, Yoon ES, Jung SY, Yim KT, Kim DY. Effect of high-intensity circuit training on obesity indices, physical fitness, and browning factors in inactive female college students. JOURNAL OF EXERCISE REHABILITATION. 2021;17(3):207–13.	No	Irrelevent population and/or intervention
595	Chobe S, Bhargav H, Raghuram N, Garner C. Effect of integrated Yoga and Physical therapy on audiovisual reaction time, anxiety and depression in patients with chronic multiple sclerosis: A pilot study. Journal of Complementary and Integrative Medicine. 2016;13(3):301–9.	No	Irrelevent population and/or intervention
596	Uchitomi H, Ogawa K ichiro, Orimo S, Wada Y, Miyake Y. Effect of Interpersonal Interaction on Festinating Gait Rehabilitation in Patients with Parkinson’s Disease. PLOS ONE. 2016;11(6).	No	Irrelevent population and/or intervention
597	Ma HI, Trombly CA, Wagenaar RC, Tickle-Degnen L. Effect of one single auditor cue on movement kinematics in patients with Parkinson’s disease. AMERICAN JOURNAL OF PHYSICAL MEDICINE \& REHABILITATION. 2004;83(7):530–6.	No	Irrelevent population and/or intervention
598	Brumagne S, Lysens R, Swinnen S, Verschueren S. Effect of paraspinal muscle vibration on position sense of the lumbosacral spine. SPINE. 1999;24(13):1328–31.	No	Irrelevent population and/or intervention
599	Ko BW, Song WK. EFFECT OF PHASE-SHIFTED AUDITORY CUE ON GAIT SYMMETRY AND TRUNK DISPLACEMENT DURING TREADMILL WALKING. JOURNAL OF MECHANICS IN MEDICINE AND BIOLOGY. 2020;20(10).	No	Irrelevent population and/or intervention
600	Ghai S, Ghai I, Effenberg AO. Effect of rhythmic auditory cueing on aging gait: A systematic review and meta-analysis. Aging and Disease. 2018;9(5):901–23.	No	Irrelevent population and/or intervention
601	Ghai S, Ghai I, Effenberg AO. Effect of rhythmic auditory cueing on gait in cerebral palsy: A systematic review and meta-analysis. Neuropsychiatric Disease and Treatment. 2018;14:43–59.	No	Irrelevent population and/or intervention
602	Wittwer JE, Webster KE, Hill K. Effect of rhythmic auditory cueing on gait in people with alzheimer disease. Archives of Physical Medicine and Rehabilitation. 2013;94(4):718–24.	No	Irrelevent population and/or intervention
603	Ghai S, Ghai I, Schmitz G, Effenberg AO. Effect of rhythmic auditory cueing on parkinsonian gait: A systematic review and meta-analysis. Scientific Reports [Internet]. 2018;8(1). Available from: https://www.scopus.com/inward/record.uri?eid=2-s2.0-85040519689&doi=10.1038%2Fs41598-017-16232-5&partnerID=40&md5=cb042470f042dd10dac2645be056c89f	No	Irrelevent population and/or intervention
604	Shin YK, Chong HJ, Kim SJ, Cho SR. Effect of rhythmic auditory stimulation on hemiplegic gait patterns. Yonsei Medical Journal. 2015;56(6):1703–13.	No	Irrelevent population and/or intervention
605	Kadivar Z, Corcos DM, Foto J, Hondzinski JM. Effect of step training and rhythmic auditory stimulation on functional performance in parkinson patients. Neurorehabilitation and Neural Repair. 2011;25(7):626–35.	No	Irrelevent population and/or intervention
606	Chung SH, Kim JH, Yong SY, Lee YH, Park JM, Kim SH, et al. Effect of Task-Specific Lower Extremity Training on Cognitive and Gait Function in Stroke Patients: A Prospective Randomized Controlled Trial. ANNALS OF REHABILITATION MEDICINE-ARM. 2019;43(1):1–10.	No	Irrelevent population and/or intervention
607	Choi W, Lee G, Lee S. Effect of the cognitive-motor dual-task using auditory cue on balance of surviviors with chronic stroke: A pilot study. Clinical Rehabilitation. 2015;29(8):763–70.	No	Irrelevent population and/or intervention
608	Inoue A, Iwasaki S, Ushio M, Chihara Y, Fujimoto C, Egami N, et al. Effect of vestibular dysfunction on the development of gross motor function in children with profound hearing loss. Audiology and Neurotology. 2013;18(3):143–51.	No	Irrelevent population and/or intervention
609	Secoli R, Milot MH, Rosati G, Reinkensmeyer DJ. Effect of visual distraction and auditory feedback on patient effort during robot-assisted movement training after stroke. Journal of neuroengineering and rehabilitation. 2011 Apr;8:21–21.	No	Irrelevent population and/or intervention
610	Schaefer SY, Louder TJ, Foster S, Bressel E. Effect of Water Immersion on Dual-task Performance: Implications for Aquatic Therapy. Physiotherapy Research International. 2016;21(3):147–54.	No	Irrelevent population and/or intervention
611	Hurkmans HL, Bussmann JB, Benda E, Verhaar JA, Stam HJ. Effectiveness of audio feedback for partial weight-bearing in and outside the hospital: A randomized controlled trial. Archives of Physical Medicine and Rehabilitation. 2012;93(4):565–70.	No	Irrelevent population and/or intervention
612	Dara M, Susan H, Roisin M, Deirdre M, Douglas D, Kareena M, et al. Effectiveness of conventional versus virtual reality based vestibular rehabilitation in the treatment of dizziness, gait and balance impairment in adults with unilateral peripheral vestibular loss: A randomised controlled trial. BMC Ear, Nose and Throat Disorders [Internet]. 2012;12(1). Available from: https://www.scopus.com/inwar…	No	Irrelevent population and/or intervention
613	Lawrence H, Hills S, Kline N, Weems K, Doty A. Effectiveness of Exercise on Functional Mobility in Adults with Cerebral Palsy: A Systematic Review. PHYSIOTHERAPY CANADA. 2016;68(4):398–407.	No	Irrelevent population and/or intervention
614	Harrison SL, Laver KE, Ninnis K, Rowett C, Lannin NA, Crotty M. Effectiveness of external cues to facilitate task performance in people with neurological disorders: a systematic review and meta-analysis. Disability and Rehabilitation. 2019;41(16):1874–81.	No	Irrelevent population and/or intervention
615	Moumdjian L, Sarkamo T, Leone C, Leman M, Feys P. Effectiveness of music-based interventions on motricity or cognitive functioning in neurological populations: a systematic review. EUROPEAN JOURNAL OF PHYSICAL AND REHABILITATION MEDICINE. 2017;53(3):466+-466+.	No	Irrelevent population and/or intervention
616	Ribeiro KF, Oliveira BS, Freitas RV, Ferreira LM, Deshpande N, Guerra RO. Effectiveness of Otolith Repositioning Maneuvers and Vestibular Rehabilitation exercises in elderly people with Benign Paroxysmal Positional Vertigo: a systematic review. BRAZILIAN JOURNAL OF OTORHINOLARYNGOLOGY. 2018;84(1):109–18.	No	Irrelevent population and/or intervention
617	Ribeiro KF, Oliveira BS, Freitas RV, Ferreira LM, Deshpande N, Guerra RO. Effectiveness of Otolith Repositioning Maneuvers and Vestibular Rehabilitation exercises in elderly people with Benign Paroxysmal Positional Vertigo: a systematic review [Eficácia das manobras de reposicionamento de otólitos e exercícios de reabilitação v. Brazilian Journal of Otorhinolaryngology. 2018;84(1):109–18.	No	Irrelevent population and/or intervention
618	Ho CF, Maa SH, Shyu YIL, Lai YT, Hung TC, Chen HC. Effectiveness of Paced Walking to Music at Home for Patients with COPD. COPD-JOURNAL OF CHRONIC OBSTRUCTIVE PULMONARY DISEASE. 2012;9(5):447–57.	No	Irrelevent population and/or intervention
619	de Jong MAM, Briaire JJ, Biesheuvel JD, Snel-Bongers J, Böhringer S, Timp GRFM, et al. Effectiveness of Phantom Stimulation in Shifting the Pitch Percept in Cochlear Implant Users. Ear and hearing. 2020;41(5):1258–69.	No	Irrelevent population and/or intervention
620	Asghar M, Fatima A, Warner S, Khan MHU, Ahmad A, Siddique K. Effectiveness of proprioceptive neuromuscular facilitation on balance in chronic stroke patients. RAWAL MEDICAL JOURNAL. 2021;46(1):212–5.	No	Irrelevent population and/or intervention
621	Diaz-Arribas MJ, Martin-Casas P, Cano-de-la-Cuerda R, Plaza-Manzano G. Effectiveness of the Bobath concept in the treatment of stroke: a systematic review. DISABILITY AND REHABILITATION. 2020;42(12):1636–49.	No	Irrelevent population and/or intervention
622	Ghai S, Ghai I. Effects of (music-based) rhythmic auditory cueing training on gait and posture post-stroke: A systematic review & dose-response meta-analysis. Scientific Reports [Internet]. 2019;9(1). Available from: https://www.scopus.com/inward/record.uri?eid=2-s2.0-85061739363&doi=10.1038%2Fs41598-019-38723-3&partnerID=40&md5=79b6177a05e5617b5aec677e33d8ff17	No	Irrelevent population and/or intervention
623	Batchelor FA, Hill KD, MacKintosh SF, Said CM, Whitehead CH. Effects of a multifactorial falls prevention program for people with stroke returning home after rehabilitation: A randomized controlled trial. Archives of Physical Medicine and Rehabilitation. 2012;93(9):1648–55.	No	Irrelevent population and/or intervention
624	Gonzalez-Hoelling S, Bertran-Noguer C, Reig-Garcia G, Suñer-Soler R. Effects of a music-based rhythmic auditory stimulation on gait and balance in subacute stroke. International Journal of Environmental Research and Public Health. 2021;18(4):1–14.	No	Irrelevent population and/or intervention
625	Yoo W gyu, Yi C hwi, Kim M hee. Effects of a proximity-sensing feedback chair on head, shoulder, and trunk postures when working at a visual display terminal. JOURNAL OF OCCUPATIONAL REHABILITATION. 2006;16(4):631–7.	No	Irrelevent population and/or intervention
626	Kurland J, Liu A, Stokes P. Effects of a Tablet-Based Home Practice Program With Telepractice on Treatment Outcomes in Chronic Aphasia. JOURNAL OF SPEECH LANGUAGE AND HEARING RESEARCH. 2018;61(5):1140–56.	No	Irrelevent population and/or intervention
627	Peruzzi A, Cereatti A, Della Croce U, Mirelman A. Effects of a virtual reality and treadmill training on gait of subjects with multiple sclerosis: A pilot study. Multiple Sclerosis and Related Disorders. 2016;5:91–6.	No	Irrelevent population and/or intervention
628	Cho H, Kim K. Effects of Action Observation Training with Auditory Stimulation on Static and Dynamic Balance in Chronic Stroke Patients. Journal of Stroke and Cerebrovascular Diseases [Internet]. 2020;29(5). Available from: https://www.scopus.com/inward/record.uri?eid=2-s2.0-85082472184&doi=10.1016%2Fj.jstrokecerebrovasdis.2020.104775&partnerID=40&md5=66e09704b983ed50f783a4f3a0c4d54d	No	Irrelevent population and/or intervention
629	Seebacher B, Helmlinger B, Pinter D, Ehling R, Hegen H, Ropele S, et al. Effects of actual and imagined music-cued gait training on motor functioning and brain activity in people with multiple sclerosis: protocol of a randomised parallel multicentre trial. BMJ open. 2022;12(2):e056666–e056666.	No	Irrelevent population and/or intervention
630	Nieborowska V, Lau ST, Campos J, Pichora-Fuller MK, Novak A, Li KZH. Effects of Age on Dual-Task Walking While Listening. JOURNAL OF MOTOR BEHAVIOR. 2019;51(4):416–27.	No	Without CIs
631	Carr S, Pichora-Fuller MK, Li KZH, Campos JL. Effects of age on listening and postural control during realistic multi-tasking conditions. Human movement science. 2020 Oct;73:102664–102664.	No	Irrelevent population and/or intervention
632	Mazaheri M, Hoogkamer W, Potocanac Z, Verschueren S, Roerdink M, Beek PJ, et al. Effects of aging and dual tasking on step adjustments to perturbations in visually cued walking. EXPERIMENTAL BRAIN RESEARCH. 2015;233(12):3467–74.	No	Irrelevent population and/or intervention
633	Feys P, Moumdjian L, Van Halewyck F, Wens I, Eijnde BO, Van Wijmeersch B, et al. Effects of an individual 12-week community-located ``start-to-run{’’} program on physical capacity, walking, fatigue, cognitive function, brain volumes, and structures in persons with multiple sclerosis. MULTIPLE SCLEROSIS JOURNAL. 2019;25(1):92–103.	No	Irrelevent population and/or intervention
634	Zdrodowska A, Wiszomirska I, Kaczmarczyk K, Kosmol A. Effects of anthropometric factors on postural stability in individuals with hearing impairment. Acta of Bioengineering and Biomechanics. 2018;20(1):109–15.	no	Irrelevent population and/or intervention
635	Rintala DH, Matamoros R, Seitz LL. Effects of assistance dogs on persons with mobility or hearing impairments: A pilot study. Journal of Rehabilitation Research and Development. 2008;45(4):489–504.	No	Irrelevent population and/or intervention
636	Gomez-Gonzalez J, Martin-Casas P, Cano-de-la-Cuerda R. Effects of auditory cues on gait initiation and turning in patients with Parkinson’s disease. NEUROLOGIA. 2019;34(6):396–407.	No	Irrelevent population and/or intervention
637	Hildebrandt A, Canal-Bruland R. Effects of auditory feedback on gait behavior, gaze patterns and outcome performance in long jumping. HUMAN MOVEMENT SCIENCE. 2021;78.	No	Irrelevent population and/or intervention
638	Ashoori A, Eagleman DM, Jankovic J. Effects of auditory rhythm and music on gait disturbances in Parkinson’s disease. Frontiers in Neurology [Internet]. 2015;6(NOV). Available from: https://www.scopus.com/inward/record.uri?eid=2-s2.0-84951559907&doi=10.3389%2Ffneur.2015.00234&partnerID=40&md5=b31e0f32fb70442667e8a3a11c4a3137	No	Irrelevent population and/or intervention
639	Harithasan D, Singh DKA, Omar B. Effects of back belt on vertical load transfer among adults with non-specific low back pain during asymmetrical manual load carrying. INTERNATIONAL JOURNAL OF INDUSTRIAL ERGONOMICS. 2017;61:156–63.	No	Irrelevent population and/or intervention
640	McDaniel DM, Motts SD, Neeley RA. Effects of bilateral hearing aid use on balance in experienced adult hearing aid users. American Journal of Audiology. 2018;27(1):121–5.	no	Without CIs
641	Carikci S, Unluer NO, Torun S. Effects of cadence-compatible melodic rhythmic auditory stimulation implementation on gait in patients with Parkinson’s disease. SOMATOSENSORY AND MOTOR RESEARCH. 2021;38(2):108–16.	No	Irrelevent population and/or intervention
642	Calvo I, Sunday KL, Macrae P, Humbert IA. Effects of chin-up posture on the sequence of swallowing events. HEAD AND NECK-JOURNAL FOR THE SCIENCES AND SPECIALTIES OF THE HEAD AND NECK. 2017;39(5):947–59.	No	Irrelevent population and/or intervention
643	Nocera JR, Roemmich R, Elrod J, Altmann LJP, Hass CJ. Effects of cognitive task on gait initiation in Parkinson disease: Evidence of motor prioritization? JOURNAL OF REHABILITATION RESEARCH AND DEVELOPMENT. 2013;50(5):699–707.	No	Irrelevent population and/or intervention
644	Park MO, Lee SH. Effects of cognitive-motor dual-task training combined with auditory motor synchronization training on cognitive functioning in individuals with chronic stroke: A pilot randomized controlled trial. MEDICINE. 2018;97(22).	No	Irrelevent population and/or intervention
645	Shimada H, Makizako H, Doi T, Park H, Tsutsumimoto K, Verghese J, et al. Effects of Combined Physical and Cognitive Exercises on Cognition and Mobility in Patients With Mild Cognitive Impairment: A Randomized Clinical Trial. Journal of the American Medical Directors Association. 2018;19(7):584–91.	No	Irrelevent population and/or intervention
646	Arsoy E, Tuzun E, Turkoglu R. Effects of computer-assisted cognitive rehabilitation in benign multiple sclerosis. TURKISH JOURNAL OF MEDICAL SCIENCES. 2018;48(5):999–1005.	No	Irrelevent population and/or intervention
647	Whitfield JA, Kriegel Z, Fullenkamp AM, Mehta DD. Effects of Concurrent Manual Task Performance on Connected Speech Acoustics in Individuals With Parkinson Disease. JOURNAL OF SPEECH LANGUAGE AND HEARING RESEARCH. 2019;62(7):2099–117.	No	Irrelevent population and/or intervention
648	Zarei H, Norasteh AA. Effects of core stability training program on trunk muscle endurance in deaf children: A preliminary study. JOURNAL OF BODYWORK AND MOVEMENT THERAPIES. 2021;28:6–12.	No	Irrelevent population and/or intervention
649	Shafizadeh M, Platt GK, Mohammadi B. Effects of different focus of attention rehabilitative training on gait performance in Multiple Sclerosis patients. Journal of Bodywork and Movement Therapies. 2013;17(1):28–34.	No	Irrelevent population and/or intervention
650	Yu L, Zhang Q, Hu C, Huang Q, Ye M, Li D. Effects of different frequencies of rhythmic auditory cueing on the stride length, cadence, and gait speed in healthy young females. JOURNAL OF PHYSICAL THERAPY SCIENCE. 2015;27(2):485–7.	No	Irrelevent population and/or intervention
651	Brodsky MB, Abbott KV, McNeil MR, Palmer CV, Grayhack JP, Martin-Harris B. Effects of Divided Attention on Swallowing in Persons with Idiopathic Parkinson’s Disease. DYSPHAGIA. 2012;27(3):390–400.	No	Irrelevent population and/or intervention
652	Jacobs JV, Kasser SL. Effects of dual tasking on the postural performance of people with and without multiple sclerosis: a pilot study. Journal of neurology. 2012 Jun;259(6):1166–76.	No	Irrelevent population and/or intervention
653	San Martín Valenzuela C, Moscardó LD, López-Pascual J, Serra-Añó P, Tomás JM. Effects of Dual-Task Group Training on Gait, Cognitive Executive Function, and Quality of Life in People With Parkinson Disease: Results of Randomized Controlled DUALGAIT Trial. Archives of Physical Medicine and Rehabilitation. 2020;101(11):1849-1856.e1.	No	Irrelevent population and/or intervention
654	San Martin Valenzuela C, Duenas Moscardo L, Lopez-Pascual J, Serra-Ano P, Tomas JM. Effects of Dual-Task Group Training on Gait, Cognitive Executive Function, and Quality of Life in People With Parkinson Disease: Results of Randomized Controlled DUALGAIT Trial. ARCHIVES OF PHYSICAL MEDICINE AND REHABILITATION. 2020;101(11):1849+-1849+.	No	Irrelevent population and/or intervention
655	Fu QJ, Shannon RV. Effects of dynamic range and amplitude mapping on phoneme recognition in nucleus-22 cochlear implant users. EAR AND HEARING. 2000;21(3):227–35.	No	Irrelevent population and/or intervention
656	Rizzo JR, Raghavan P, McCrery JR, Oh-Park M, Verghese J. Effects of emotionally charged auditory stimulation on gait performance in the elderly: A preliminary study. Archives of Physical Medicine and Rehabilitation. 2015;96(4):690–6.	No	Irrelevent population and/or intervention
657	Rocha PA, Porfírio GM, Ferraz HB, Trevisani VFM. Effects of external cues on gait parameters of Parkinson’s disease patients: A systematic review. Clinical Neurology and Neurosurgery. 2014;124:127–34.	No	Irrelevent population and/or intervention
658	Amatachaya S, Keawsutthi M, Amatachaya P, Manimmanakorn N. Effects of external cues on gait performance in independent ambulatory incomplete spinal cord injury patients. Spinal Cord. 2009;47(9):668–73.	No	Irrelevent population and/or intervention
659	Cano Molina ML, Calvo Muñoz I. Effects of external rhythmic cues (auditory or visual)on gait in patients with Parkinson’s disease: Systematic review [Efectos de los estímulos rítmicos externos auditivos o visuales sobre la marcha en pacientes con enfermedad de Parkinson: revisión siste. Fisioterapia. 2019;41(3):143–56.	No	Irrelevent population and/or intervention
660	Lim I, van Wegen E, de Goede C, Deutekom M, Nieuwboer A, Willems A, et al. Effects of external rhythmical cueing on gait in patients with Parkinson’s disease: a systematic review. CLINICAL REHABILITATION. 2005;19(7):695–713.	No	Irrelevent population and/or intervention
661	Cha YJ, Kim JD, Choi YR, Kim NH, Son SM. Effects of gait training with auditory feedback on walking and balancing ability in adults after hemiplegic stroke: A preliminary, randomized, controlled study. International Journal of Rehabilitation Research. 2018;41(3):239–43.	No	Irrelevent population and/or intervention
662	Lacerda CF, E Silva LO, De Tavares Canto RS, Cheik NC. Effects of hearing aids in the balance, quality of life and fear to fall in elderly people with sensorineural hearing loss [Efeitos da adaptação às próteses auditivas na qualidade de vida, no equilíbrio e no medo de queda em idosos com perda neurossensori. International Archives of Otorhinolaryngology. 2012;16(2):156–62.	No	Irrelevent population and/or intervention
663	Tai CJ, Tseng TG, Hsiao YH, Kuo TA, Huang CY, Yang YH, et al. Effects of hearing impairment and hearing aid use on the incidence of cognitive impairment among community-dwelling older adults: evidence from the Taiwan Longitudinal Study on Aging (TLSA). BMC Geriatrics [Internet]. 2021;21(1). Available from: https://www.scopus.com/inward/record.uri?eid=2-s2.0-85099743618&doi=10.1186%2Fs12877-021-02…	No	Irrelevent population and/or intervention
664	Lau ST, Pichora-Fuller MK, Li KZH, Singh G, Campos JL. Effects of hearing loss on dual-task performance in an audiovisual virtual reality simulation of listening while walking. Journal of the American Academy of Audiology. 2016;27(7):567–87.	No	Irrelevent population and/or intervention
665	Kammerlind ASC, Ledin TRE, Odkvist LM, Skargren EIB. Effects of home training and additional physical therapy on recovery after acute unilateral vestibular loss - a randomized study. CLINICAL REHABILITATION. 2005;19(1):54–62.	No	Irrelevent population and/or intervention
666	Azhar N, Ahmad Z, Fatima A, Naz I, Aziz S, Ali M. Effects of kinect mira versus conventional rehabilitation therapy in young adults with unilateral vestibular hypo-function. Rawal Medical Journal. 2021;46(3):736–40.	No	Irrelevent population and/or intervention
667	Dozza M, Chiari L, Hlavacka F, Cappello A, Horak FB. Effects of linear versus sigmoid coding of visual or audio biofeedback for the control of upright stance. IEEE Transactions on Neural Systems and Rehabilitation Engineering. 2006;14(4):505–12.	No	Irrelevent population and/or intervention
668	Nagai T, Bates NA, Hewett TE, Schilaty ND. Effects of localized vibration on knee joint position sense in individuals with anterior cruciate ligament reconstruction. CLINICAL BIOMECHANICS. 2018;55:40–4.	No	Irrelevent population and/or intervention
669	Beavers KM, Leng I, Rapp SR, Miller ME, Houston DK, Marsh AP, et al. Effects of Longitudinal Glucose Exposure on Cognitive and Physical Function: Results from the Action for Health in Diabetes Movement and Memory Study. JOURNAL OF THE AMERICAN GERIATRICS SOCIETY. 2017;65(1):137–45.	No	Irrelevent population and/or intervention
670	Tosun A, Türe S, Askin A, Yardimci EU, Demirdal SU, Incesu TK, et al. Effects of Low-Frequency repetitive transcranial magnetic stimulation and neuromuscular electrical stimulation on upper extremity motor recovery in the early period after stroke: A preliminary study. Topics in Stroke Rehabilitation. 2017;24(5):361–7.	No	Irrelevent population and/or intervention
671	Capato TTC, Nonnekes J, de Vries NM, IntHout J, Barbosa ER, Bloem BR. Effects of multimodal balance training supported by rhythmical auditory stimuli in people with advanced stages of Parkinson’s disease: a pilot randomized clinical trial. Journal of the neurological sciences. 2020 Nov;418:117086–117086.	No	Irrelevent population and/or intervention
672	Bella SD, Benoit CE, Farrugia N, Schwartze M, Kotz SA. Effects of musically cued gait training in Parkinson’s disease: Beyond a motor benefit. Annals of the New York Academy of Sciences. 2015;1337(1):77–85.	No	Irrelevent population and/or intervention
673	Dalla Bella S, Benoit CECE, Farrugia N, Schwartze M, Kotz SA, Bella SD, et al. Effects of musically cued gait training in Parkinson’s disease: Beyond a motor benefit. In: Bigand E and T B and Peretz, I and Zatorre, RJ and Lopez, L and Majno, M, editor. 2015. p. 77–85. Available from: https://www.scopus.com/inward/record.uri?eid=2-s2.0-84924584596&doi=10.1111%2Fnyas.12651&partnerID=40&md5=013d081e…	No	Duplicate
674	Stewart CE, Holt AG, Altschuler RA, Cacace AT, Hall CD, Murnane OD, et al. Effects of Noise Exposure on the Vestibular System: A Systematic Review. FRONTIERS IN NEUROLOGY. 2020;11.	No	Irrelevent population and/or intervention
675	Pau M, Corona F, Pili R, Casula C, Sors F, Agostini T, et al. Effects of physical rehabilitation integrated with rhythmic auditory stimulation on spatio-temporal and kinematic parameters of gait in Parkinson’s disease. Frontiers in Neurology [Internet]. 2016;7(AUG). Available from: https://www.scopus.com/inward/record.uri?eid=2-s2.0-84988842055&doi=10.3389%2Ffneur.2016.00126&partnerID=40&md5=68d6…	No	Irrelevent population and/or intervention
676	Yoo WG, Park SY. Effects of posture-related auditory cueing (PAC) program on muscles activities and kinematics of the neck and trunk during computer work. WORK-A JOURNAL OF PREVENTION ASSESSMENT \& REHABILITATION. 2015;50(2):187–91.	No	Irrelevent population and/or intervention
677	Genthe K, Schenck C, Eicholtz S, Zajac-Cox L, Wolf S, Kesar TM. Effects of real-time gait biofeedback on paretic propulsion and gait biomechanics in individuals post-stroke. Topics in Stroke Rehabilitation. 2018;25(3):186–93.	No	Irrelevent population and/or intervention
678	Ghai S, Ghai I. Effects of rhythmic auditory cueing in gait rehabilitation for multiple sclerosis: A mini systematic review and meta-analysis. Frontiers in Neurology [Internet]. 2018;9(JUN). Available from: https://www.scopus.com/inward/record.uri?eid=2-s2.0-85048300521&doi=10.3389%2Ffneur.2018.00386&partnerID=40&md5=35fc3969443cb661139ad645d2e95ecb	No	Irrelevent population and/or intervention
679	Chang HY, Lee YY, Wu RM, Yang YR, Luh JJ. Effects of rhythmic auditory cueing on stepping in place in patients with Parkinson’s disease. MEDICINE. 2019;98(45).	No	Irrelevent population and/or intervention
680	Lee SH, Lee KJ, Song CH. Effects of Rhythmic Auditory Stimulation (RAS) on Gait Ability and Symmetry after Stroke. JOURNAL OF PHYSICAL THERAPY SCIENCE. 2012;24(4):311–4.	No	Irrelevent population and/or intervention
681	Wang SM, Lin CY, Tse THY, Chu HL, Liu CH, Ng TH, et al. Effects of rhythmic auditory stimulation on upper-limb movement speed in patients with schizophrenia spectrum disorders. EUROPEAN ARCHIVES OF PSYCHIATRY AND CLINICAL NEUROSCIENCE. 2021;271(8):1445–53.	No	Irrelevent population and/or intervention
682	Andersen LK, Witting N, Vissing J. Effects of rhythmic auditory stimulation on walking during the 6-minute walk test in patients with generalised Myasthenia Gravis. European Journal of Physiotherapy [Internet]. 2021; Available from: https://www.scopus.com/inward/record.uri?eid=2-s2.0-85100027176&doi=10.1080%2F21679169.2021.1876760&partnerID=40&md5=463fb2a5e61e4a7485158959894d785d	No	Irrelevent population and/or intervention
683	Arias P, Cudeiro J. Effects of rhythmic sensory stimulation (auditory, visual) on gait in Parkinson’s disease patients. EXPERIMENTAL BRAIN RESEARCH. 2008;186(4):589–601.	No	Irrelevent population and/or intervention
684	Munari D, Fonte C, Varalta V, Battistuzzi E, Cassini S, Montagnoli AP, et al. Effects of robot-assisted gait training combined with virtual reality on motor and cognitive functions in patients with multiple sclerosis: A pilot, single-blind, randomized controlled trial. RESTORATIVE NEUROLOGY AND NEUROSCIENCE. 2020;38(2):151–64.	No	Irrelevent population and/or intervention
685	Palacios-Navarro G, Albiol-Perez S, Garcia-Magarino Garcia I. Effects of sensory cueing in virtual motor rehabilitation. A review. JOURNAL OF BIOMEDICAL INFORMATICS. 2016;60:49–57.	No	Irrelevent population and/or intervention
686	Svirsky MA, Lane H, Perkell JS, Wozniak J. Effects of short-term auditory deprivation on speech production in adult cochlear implant users. Journal of the Acoustical Society of America. 1992;92(3):1284–300.	No	Irrelevent population and/or intervention
687	He S, Brown CJ, Abbas PJ. Effects of stimulation level and electrode pairing on the binaural interaction component of the electrically evoked auditory brain stem response. Ear and hearing. 2010 Aug;31(4):457–70.	No	Irrelevent population and/or intervention
688	Pfingst BE, Holloway LA, Zwolan TA, Collins LM. Effects of stimulus level on electrode-place discrimination in human subjects with cochlear implants. Hearing research. 1999 Aug;134(1–2):105–15.	No	Irrelevent population and/or intervention
689	Heida T, Wentink EC, Zhao Y, Marani E. Effects of STN DBS and auditory cueing on the performance of sequential movements and the occurrence of action tremor in Parkinson’s disease. JOURNAL OF NEUROENGINEERING AND REHABILITATION. 2014;11.	No	Irrelevent population and/or intervention
690	Forner-Cordero A, Pinho JP, Umemura G, Lourenco JC, Mezencio B, Itiki C, et al. Effects of supraspinal feedback on human gait: rhythmic auditory distortion. JOURNAL OF NEUROENGINEERING AND REHABILITATION. 2019;16(1).	No	Irrelevent population and/or intervention
691	Hall CD, Miszko T, Wolf SL. Effects of Tai Chi Intervention on Dual-Task Ability in Older Adults: A Pilot Study. Archives of Physical Medicine and Rehabilitation. 2009;90(3):525–9.	No	Irrelevent population and/or intervention
692	Cosendai G, Pelizzone M. Effects of the acoustical dynamic range on speech recognition with cochlear implants. AUDIOLOGY. 2001;40(5):272–81.	No	Irrelevent population and/or intervention
693	Black FO. Effects of the auditory prosthesis on postural stability. Annals of Otology, Rhinology and Laryngology. 1977;86(S38n3):II–II.	No	Did not measure gait
694	Kim JH, Park SG, Lim HJ, Park GC, Kim MH, Lee BH. Effects of the Combination of Rhythmic Auditory Stimulation and Task-oriented Training on Functional Recovery of Subacute Stroke Patients. JOURNAL OF PHYSICAL THERAPY SCIENCE. 2012;24(12):1307–13.	No	Irrelevent population and/or intervention
695	Moore BCJ, Lynch C, Stone MA. Effects of the fitting parameters of a two-channel compression system on the intelligibility of speech in quiet and in noise. British Journal of Audiology. 1992;26(6):369–79.	No	Did not measure gait
696	Eisenberg LS, Nelson JR, House WF. Effects of the single-electrode cochlear implant on the vestibular system of the profoundly deaf adult. Annals of Otology, Rhinology and Laryngology. 1982;91(2 III Suppl 91):47–54.	no	Did not measure gait
697	Yang CL, Gad A, Creath RA, Magder L, Rogers MW, Waller SMC. Effects of transcranial direct current stimulation (tDCS) on posture, movement planning, and execution during standing voluntary reach following stroke. Journal of NeuroEngineering and Rehabilitation [Internet]. 2021;18(1). Available from: https://www.scopus.com/inward/record.uri?eid=2-s2.0-85098849899&doi=10.1186%2Fs12984-020-00799-8&pa…	No	Irrelevent population and/or intervention
698	Parietti-Winkler C, Lion A, Montaut-Verient B, Grosjean R, Gauchard GC. Effects of Unilateral Cochlear Implantation on Balance Control and Sensory Organization in Adult Patients with Profound Hearing Loss. BioMed research international. 2015;2015:621845–621845.	no	Did not measure gait
699	Schenck C, Kesar TM. Effects of unilateral real-time biofeedback on propulsive forces during gait. Journal of NeuroEngineering and Rehabilitation [Internet]. 2017;14(1). Available from: https://www.scopus.com/inward/record.uri?eid=2-s2.0-85020468451&doi=10.1186%2Fs12984-017-0252-z&partnerID=40&md5=ebfa751bb173258a0adbc9626f594983	No	Irrelevent population and/or intervention
700	Gonçalves GB, Leite MAA, Orsini M, Pereira JS. Effects of using the Nintendo Wii Fit Plus Platform in the sensorimotor training of gait disorders in Parkinson’s disease. Neurology International [Internet]. 2014;6(1). Available from: https://www.scopus.com/inward/record.uri?eid=2-s2.0-84892996542&doi=10.4081%2Fni.2014.5048&partnerID=40&md5=8a4a1b292ab2d08a1cf10831c256bc99	No	Irrelevent population and/or intervention
701	Velentzas K, Schütz C, Schack T. Effects of using two different augmented feedback devices on the learning process of modeled movements [Internet]. 2015. 269 p. (Advances in Visual Perception Research). Available from: https://www.scopus.com/inward/record.uri?eid=2-s2.0-84956829146&partnerID=40&md5=b3c91b8f670051770923ca3946629959	No	Irrelevent population and/or intervention
702	Asai M, Watanabe Y, Shimizu K. Effects of vestibular rehabilitation on postural control. Acta Oto-Laryngologica, Supplement. 1997;(528):116–20.	No	Irrelevent population and/or intervention
703	Peterson SM, Furuichi E, Ferris DP. Effects of virtual reality high heights exposure during beam-walking on physiological stress and cognitive loading. PLoS ONE [Internet]. 2018;13(7). Available from: https://www.scopus.com/inward/record.uri?eid=2-s2.0-85049511814&doi=10.1371%2Fjournal.pone.0200306&partnerID=40&md5=8930a3849854fefe6edd476c8291ddaf	No	Irrelevent population and/or intervention
704	Zeinalzadeh A, Talebian S, Naghdi S, Salavati M, Nazary-Moghadam S, Ghoochani BZ. Effects of vision and cognitive load on static postural control in subjects with and without patellofemoral pain syndrome. PHYSIOTHERAPY THEORY AND PRACTICE. 2018;34(4):276–85.	No	Irrelevent population and/or intervention
705	Jiang Y, Norman KE. Effects of visual and auditory cues on gait initiation in people with Parkinson’s disease. CLINICAL REHABILITATION. 2006;20(1):36–45.	No	Irrelevent population and/or intervention
706	Memari AH, Ghanouni P, Shayestehfar M, Ziaee V, Moshayedi P. Effects of visual search vs. auditory tasks on postural control in children with autism spectrum disorder. GAIT \& POSTURE. 2014;39(1):229–34.	No	Irrelevent population and/or intervention
707	Ilunga Tshiswaka D, Bennett C, Franklin C. Effects of walking trainings on walking function among stroke survivors: a systematic review. International journal of rehabilitation research Internationale Zeitschrift fur Rehabilitationsforschung Revue internationale de recherches de readaptation. 2018 Mar;41(1):1–13.	No	Irrelevent population and/or intervention
708	Tshiswaka DI, Bennett C, Franklin C. Effects of walking trainings on walking function among stroke survivors: A systematic review. International Journal of Rehabilitation Research. 2018;41(1):1–13.	No	Duplicate
709	Zhou Z, Wu C, Hu Z, Chai Y, Chen K, Asakawa T. Effects of white Gaussian noise on dynamic balance in healthy young adults. Scientific Reports [Internet]. 2021;11(1). Available from: https://www.scopus.com/inward/record.uri?eid=2-s2.0-85102245413&doi=10.1038%2Fs41598-021-84706-8&partnerID=40&md5=a6f220bde1098f484ae2a527bfe13b58	No	Irrelevent population and/or intervention
710	Temporiti F, Adamo P, Cavalli E, Gatti R. Efficacy and Characteristics of the Stimuli of Action Observation Therapy in Subjects With Parkinson’s Disease: A Systematic Review. Frontiers in Neurology [Internet]. 2020;11. Available from: https://www.scopus.com/inward/record.uri?eid=2-s2.0-85090014957&doi=10.3389%2Ffneur.2020.00808&partnerID=40&md5=b3d1889c6a01fb89c315cc48239235f8	No	Irrelevent population and/or intervention
711	Abdulla S, Sagara I, Borrmann S, D’Alessandro U, González R, Hamel M, et al. Efficacy and safety of artemether-lumefantrine dispersible tablets compared with crushed commercial tablets in African infants and children with uncomplicated malaria: a randomised, single-blind, multicentre trial. The Lancet. 2008;372(9652):1819–27.	No	Irrelevent population and/or intervention
712	Ramakrishna J, Goebel JA, Parnes LS. Efficacy and safety of bilateral posterior canal occlusion in patients with refractory benign paroxysmal positional vertigo: case report series. Otology & neurotology : official publication of the American Otological Society, American Neurotology Society [and] European Academy of Otology and Neurotology. 2012 Jun;33(4):640–2.	No	Irrelevent population and/or intervention
713	Cossu G, Abbruzzese G, Forni GL, Matta G, Pinto V, Ruffinengo U, et al. Efficacy and safety of deferiprone for the treatment of superficial siderosis: results from a long-term observational study. Neurological sciences : official journal of the Italian Neurological Society and of the Italian Society of Clinical Neurophysiology. 2019 Jul;40(7):1357–61.	No	Irrelevent population and/or intervention
714	Danilov YP, Tyler ME, Skinner KL, Hogle RA, Bach-Y-Rita P. Efficacy of electrotactile vestibular substitution in patients with peripheral and central vestibular loss. Journal of Vestibular Research: Equilibrium and Orientation. 2007;17(2–3):119–30.	No	Irrelevent population and/or intervention
715	Deepa S, Chitra M. Efficacy of external cueing on kinematic gait parameters during a dual motor task in Parkinson’s disease. International Journal of Pharmaceutical Sciences Review and Research. 2015;33(1):91–6.	No	Irrelevent population and/or intervention
716	Zuber P, Tsagkas C, Papadopoulou A, Gaetano L, Huerbin M, Geiter E, et al. Efficacy of inpatient personalized multidisciplinary rehabilitation in multiple sclerosis: behavioural and functional imaging results. Journal of Neurology. 2020;267(6):1744–53.	No	Irrelevent population and/or intervention
717	Vaney C, Heinzel-Gutenbrunner M, Jobin P, Tschopp F, Gattlen B, Hagen U, et al. Efficacy, safety and tolerability of an orally administered cannabis extract in the treatment of spasticity in patients with multiple sclerosis: A randomized, double-blind, placebo-controlled, crossover study. Multiple Sclerosis. 2004;10(4):417–24.	No	Irrelevent population and/or intervention
718	Dogan A. Elderly and Ergonomics. TURKIYE FIZIKSEL TIP VE REHABILITASYON DERGISI-TURKISH JOURNAL OF PHYSICAL MEDICINE AND REHABILITATION. 2009;55(2):95–9.	No	Irrelevent population and/or intervention
719	Kim SY, Jeon SK, Oh SH, Lee JH, Suh MW, Lee SY, et al. Electrical dynamic range is only weakly associated with auditory performance and speech recognition in long-term users of cochlear implants. International journal of pediatric otorhinolaryngology. 2018 Aug;111:170–3.	No	Irrelevent population and/or intervention
720	Thompson DM, Koppes AN, Hardy JG, Schmidt CE. Electrical stimuli in the central nervous system microenvironment. Annual Review of Biomedical Engineering. 2014;16:397–430.	No	Irrelevent population and/or intervention
721	Sluydts M, Curthoys I, Vanspauwen R, Papsin BC, Cushing SL, Ramos A, et al. Electrical Vestibular Stimulation in Humans: A Narrative Review. Audiology & neuro-otology. 2020;25(1–2):6–24.	No	Irrelevent population and/or intervention
722	Patel P, Khamesee MB. Electromagnetic micro energy harvester for human locomotion. Microsystem Technologies. 2013;19(9–10):1357–63.	No	Irrelevent population and/or intervention
723	Brown DM, Nahai F, Wolf S, Basmajian JV. Electromyographic biofeedback in the reeducation of facial palsy. American Journal of Physical Medicine. 1978;57(4):183–90.	No	Irrelevent population and/or intervention
724	Bailey CA, Corona F, Murgia M, Pili R, Pau M, Cote JN. Electromyographical Gait Characteristics in Parkinson’s Disease: Effect of Combined Physical Therapy and Rhythmic Auditory Stimulation. FRONTIERS IN NEUROLOGY. 2018;9.	No	Irrelevent population and/or intervention
725	Vasa J. ELECTRONIC AIDS FOR THE DISABLED AND THE ELDERLY. Medical Instrumentation. 1982;16(5):261–2.	No	Irrelevent population and/or intervention
726	Li Y, Alam M, Guo S, Ting KH, He J. Electronic bypass of spinal lesions: activation of lower motor neurons directly driven by cortical neural signals. JOURNAL OF NEUROENGINEERING AND REHABILITATION. 2014;11.	No	Irrelevent population and/or intervention
727	ELECTRONIC DEVICES FOR REHABILITATION. [Internet]. 1985. (Electron Devices for Rehabil). Available from: https://www.scopus.com/inward/record.uri?eid=2-s2.0-0022305510&partnerID=40&md5=bcde9275b0c2d38c65adc91280acd4d9	No	Irrelevent population and/or intervention
728	Wagreich BJ. Electronic Mail for the Hearing Impaired and Its Potential for Other Disabilities. IEEE Transactions on Communications. 1982;30(1):58–65.	No	Irrelevent population and/or intervention
729	Vincent C, Routhier F, Martel V, Mottard ME, Dumont F, Côté L, et al. Electronic mobility aid devices for deafblind persons: Outcome assessment. Assistive Technology Research Series. 2013;33:559–64.	No	Irrelevent population and/or intervention
730	Szydlowski G, O’Neil J, Mrowczynski J, Inglis L, Ross M. Electroskip auditory biofeedback in a patient with Parkinson disease: A case report. Journal of Exercise Rehabilitation. 2019;15(5):688–95.	No	Irrelevent population and/or intervention
731	Callahan KE, Boustani M, Ferrante L, Forman DE, Gurwitz J, High KP, et al. Embedding and Sustaining a Focus on Function in Specialty Research and Care. JOURNAL OF THE AMERICAN GERIATRICS SOCIETY. 2021;69(1):225–33.	No	Irrelevent population and/or intervention
732	Coombes SA, Cauraugh JH, Janelle CM. Emotion and movement: activation of defensive circuitry alters the magnitude of a sustained muscle contraction. Neuroscience letters. 2006 Apr;396(3):192–6.	No	Irrelevent population and/or intervention
733	Turchet L, Zanotto D, Minto S, Roda A, Agrawal SK. Emotion Rendering in Plantar Vibro-Tactile Simulations of Imagined Walking Styles. IEEE TRANSACTIONS ON AFFECTIVE COMPUTING. 2017;8(3):340–54.	No	Irrelevent population and/or intervention
734	Good D. Employment of individuals with deaf-blindness: Necessary skills and prevocational assessments. Work. 1997;8(3):309–15.	No	Irrelevent population and/or intervention
735	Lindsay S. Employment status and work characteristics among adolescents with disabilities. Disability and Rehabilitation. 2011;33(10):843–54.	No	Irrelevent population and/or intervention
736	Zhao Y, Bennett CL, Benko H, Cutrell E, Holz C, Morris MR, et al. Enabling people with visual impairments to navigate virtual reality with a haptic and auditory cane simulation. In 2018. Available from: https://www.scopus.com/inward/record.uri?eid=2-s2.0-85046978151&doi=10.1145%2F3173574.3173690&partnerID=40&md5=d53728ba31eaf2f9de68dd584729d17f	No	Irrelevent population and/or intervention
737	Accoto D, Calvano M, Campolo D, Salvinelli F, Guglielmelli E. Energetic analysis for self-powered cochlear implants. In 2009. p. 4860–3. Available from: https://www.scopus.com/inward/record.uri?eid=2-s2.0-77950975074&doi=10.1109%2FIEMBS.2009.5332449&partnerID=40&md5=2259fa6c16d5519207e9366147708917	No	Irrelevent population and/or intervention
738	Jones A, Monteiro Alves AC, de Oliveira LM, Saad M, Natour J. Energy expenditure during cane-assisted gait in patients with knee osteoarthritis. CLINICS. 2008;63(2):197–200.	No	Irrelevent population and/or intervention
739	Ijadunola MY, Ojo TO, Akintan FO, Adeyemo AO, Afolayan AS, Akanji OG. Engendering a conducive environment for university students with physical disabilities: assessing availability of assistive facilities in Nigeria. Disability and Rehabilitation: Assistive Technology. 2019;14(4):354–60.	No	Irrelevent population and/or intervention
740	Selwyn D, Tandler R, Zampella AD. ENGINEERING AS A CLINICAL TOOL FOR GERIATRIC REHABILITATION. Medical Instrumentation. 1982;16(5):259–60.	No	Irrelevent population and/or intervention
741	Manzari L. Enlarged vestibular aqueduct (EVA) related with recurrent benign paroxysmal positional vertigo (BPPV). Medical Hypotheses. 2008;70(1):61–5.	No	Irrelevent population and/or intervention
742	Morello E, Sandri R, Monfardini S. Enough rehabilitation for our elderly cancer patients? European Journal of Cancer. 2008;44(16):2338–9.	No	Irrelevent population and/or intervention
743	Gomez-Andres A, Grau-Sánchez J, Duarte E, Rodriguez-Fornells A, Tajadura-Jiménez A. Enriching footsteps sounds in gait rehabilitation in chronic stroke patients: a pilot study. Annals of the New York Academy of Sciences. 2020;1467(1):48–59.	No	Irrelevent population and/or intervention
744	Moumdjian L, Buhmann J, Willems I, Feys P, Leman M. Entrainment and synchronization to auditory stimuli during walking in healthy and neurological populations: A methodological systematic review. Frontiers in Human Neuroscience [Internet]. 2018;12. Available from: https://www.scopus.com/inward/record.uri?eid=2-s2.0-85054866419&doi=10.3389%2Ffnhum.2018.00263&partnerID=40&md5=c5fd3b640ee32f0afc7364…	No	Irrelevent population and/or intervention
745	Mesfin FB, Perkins NW, Brook C, Foyt D, German JW. Epidural hematoma after tympanomastoidectomy and bone-anchored hearing aid (BAHA) placement: case report. Neurosurgery. 2010 Nov;67(5):E1451-3; discussion E1453.	No	Without CIs
746	Park HK. Erratum: The effects of visual and auditory cues on freezing of gait in patients with Parkinson disease (American Journal of Physical Medicine and Rehabilitation (2012) 91 (2-11) DOI: 10.1097/PHM.0b013e318250a784). American Journal of Physical Medicine and Rehabilitation. 2012;91(4):345–345.	No	Irrelevent population and/or intervention
747	Chandran V, Pal PK. Essential tremor: Beyond the motor features. PARKINSONISM \& RELATED DISORDERS. 2012;18(5):407–13.	No	Irrelevent population and/or intervention
748	Danemayer J, Boggs D, Delgado Ramos V, Smith E, Kular A, Bhot W, et al. Estimating need and coverage for five priority assistive products: a systematic review of global population-based research. BMJ GLOBAL HEALTH. 2022;7(1).	No	Irrelevent population and/or intervention
749	Lantos JD. Ethics for the pediatrician: The evolving ethics of cochlear implants in children. Pediatrics in Review. 2012;33(7):323–6.	No	Irrelevent population and/or intervention
750	Rahme M, Folkeard P, Scollie S. Evaluating the accuracy of step tracking and fall detection in the starkey livio artificial intelligence hearing aids: A pilot study. American Journal of Audiology. 2021;30(1):182–9.	No	Irrelevent population and/or intervention
751	Voss SC, Pichora-Fuller MK, Ishida I, Pereira A, Seiter J, El Guindi N, et al. Evaluating the benefit of hearing aids with motion-based beamformer adaptation in a real-world setup. International Journal of Audiology [Internet]. 2021; Available from: https://www.scopus.com/inward/record.uri?eid=2-s2.0-85112095504&doi=10.1080%2F14992027.2021.1948120&partnerID=40&md5=6a74c1d037dbdb7527bb2ea9a4a5db25	No	Without CIs
752	Edelberg HK. Evaluation and Management of Fall Risk in the Older Adult. Annals of Long-Term Care. 2003;11(10):34–40.	No	Irrelevent population and/or intervention
753	Rine RM, Wiener-Vacher S. Evaluation and treatment of vestibular dysfunction in children. NEUROREHABILITATION. 2013;32(3):507–18.	No	Irrelevent population and/or intervention
754	Karakoc K, Mujdeci B. Evaluation of balance in children with sensorineural hearing loss according to age. American Journal of Otolaryngology - Head and Neck Medicine and Surgery [Internet]. 2021;42(1). Available from: https://www.scopus.com/inward/record.uri?eid=2-s2.0-85095732726&doi=10.1016%2Fj.amjoto.2020.102830&partnerID=40&md5=082ed958ed409a1be06428c9d0dedcfc	No	Irrelevent population and/or intervention
755	Magnani DM, Sassi FC, Vana LPM, Alonso N, de Andrade CRF. Evaluation of oral-motor movements and facial mimic in patients with head and neck burns by a public service in Brazil. Clinics. 2015;70(5):339–45.	No	Irrelevent population and/or intervention
756	Wróbel M, Sobolewski P, Greczka G, Gaweȩcki W, Wrobel M, Sobolewski P, et al. Evaluation of retroauricular skin mobility for bone-anchored solutions. Journal of Laryngology and Otology. 2018;132(9):802–6.	No	Irrelevent population and/or intervention
757	del Olmo MF, Arias P, Furio MC, Pozo MA, Cudeiro J. Evaluation of the effect of training using auditory stimulation on rhythmic movement in Parkinsonian patients-a combined motor and [18F]-FDG PET study. Parkinsonism and Related Disorders. 2006;12(3):155–64.	No	Irrelevent population and/or intervention
758	Berk E, Koca TT, Güzelsoy SS, Nacitarhan V, Demirel A. Evaluation of the relationship between osteoporosis, balance, fall risk, and audiological parameters. Clinical Rheumatology. 2019;38(11):3261–8.	No	Irrelevent population and/or intervention
759	Selcuk H, Ozdinc S, Karahan M, Kayatekin AZY, Ulucam E. Evaluation of vestibular functions and balance in Edirne Band musicians. WORK-A JOURNAL OF PREVENTION ASSESSMENT \& REHABILITATION. 2021;68(2):415–23.	No	Irrelevent population and/or intervention
760	Wellner M, Schaufelberger A, Zitzewitz JV, Riener R. Evaluation of visual and auditory feedback in virtual obstacle walking. PRESENCE-TELEOPERATORS AND VIRTUAL ENVIRONMENTS. 2008;17(5):512–24.	No	Irrelevent population and/or intervention
761	Tao G, Charm G, Kabacinska K, Miller WC, Robillard JM. Evaluation Tools for Assistive Technologies: A Scoping Review. ARCHIVES OF PHYSICAL MEDICINE AND REHABILITATION. 2020;101(6):1025–40.	No	Irrelevent population and/or intervention
762	Petrovicheva EA, Galchenko NA, Tomin VV, Tretyakov AL, Lisitzina TB, Rozhnov SN, et al. Everyday life ecology: Accessible environment for students with limited mobility. EurAsian Journal of BioSciences. 2019;13(2):1559–64.	No	Irrelevent population and/or intervention
763	Rochester L, Baker K, Hetherington V, Jones D, Willems AM, Kwakkel G, et al. Evidence for motor learning in Parkinson’s disease: Acquisition, automaticity and retention of cued gait performance after training with external rhythmical cues. BRAIN RESEARCH. 2010;1319:103–11.	No	Irrelevent population and/or intervention
764	Yacovino DA, Schubert MC, Zanotti E. Evidence of Large Vestibulo-Ocular Reflex Reduction in Patients With Meniere Attacks. OTOLOGY \& NEUROTOLOGY. 2020;41(9):E1133–9.	No	Irrelevent population and/or intervention
765	Rine RM, Cornwall G, Gan K, LoCascio C, O’Hare T, Robinson E, et al. Evidence of progressive delay of motor development in children with sensorineural hearing loss and concurrent vestibular dysfunction. Perceptual and motor skills. 2000 Jun;90(3 Pt 2):1101–12.	No	Irrelevent population and/or intervention
766	Cushing SL, Papain BC, Rutka JA, James AL, Gordon KA. Evidence of vestibular and balance dysfunction in children with profound sensorineural hearing loss using cochlear implants. Laryngoscope. 2008;118(10):1814–23.	no	Irrelevent population and/or intervention
767	Wong SM, Domangue RJ, Fels S, Ludlow CL. Evidence that an internal schema adapts swallowing to upper airway requirements. JOURNAL OF PHYSIOLOGY-LONDON. 2017;595(5):1793–814.	No	Irrelevent population and/or intervention
768	Isaac Perez-Sanpablo A, Gonzalez-Mendoza A, Quinones-Uriostegui I, Rodriguez-Reyes G, Nunez-Carrera L, Hernandez-Arenas C, et al. Evidence-based design and development of a VR-based treadmill system for gait research and rehabilitation of patients with Parkinson’s disease. REVISTA DE INVESTIGACION CLINICA-CLINICAL AND TRANSLATIONAL INVESTIGATION. 2014;66(1):S39–47.	No	Irrelevent population and/or intervention
769	Frymark T, Schooling T, Mullen R, Wheeler-Hegland K, Ashford J, McCabe D, et al. Evidence-based systematic review: Oropharyngeal dysphagia behavioral treatments. Part I-Background and methodology. Journal of Rehabilitation Research and Development. 2009;46(2):175–83.	No	Irrelevent population and/or intervention
770	Wheeler-Hegland K, Ashford J, Frymark T, McCabe D, Mullen R, Musson N, et al. Evidence-based systematic review: Oropharyngeal dysphagia behavioral treatments. Part II - Impact of dysphagia treatment on normal swallow function. Journal of Rehabilitation Research and Development. 2009;46(2):185–94.	No	Irrelevent population and/or intervention
771	Ashford J, McCabe D, Wheeler-Hegland K, Frymark T, Mullen R, Musson N, et al. Evidence-based systematic review: Oropharyngeal dysphagia behavioral treatments. Part III-Impact of dysphagia treatments on populations with neurological disorders. JOURNAL OF REHABILITATION RESEARCH AND DEVELOPMENT. 2009;46(2):195–204.	No	Irrelevent population and/or intervention
772	McCabe D, Ashford J, Wheeler-Hegland K, Frymark T, Mullen R, Musson N, et al. Evidence-based systematic review: Oropharyngeal dysphagia behavioral treatments. Part IV-Impact of dysphagia treatment on individuals’ postcancer treatments. JOURNAL OF REHABILITATION RESEARCH AND DEVELOPMENT. 2009;46(2):205–14.	No	Irrelevent population and/or intervention
773	Wheeler-Hegland K, Frymark T, Schooling T, McCabe D, Ashford J, Mullen R, et al. Evidence-based systematic review: Oropharyngeal dysphagia behavioral treatments. Part V-Applications for clinicians and researchers. JOURNAL OF REHABILITATION RESEARCH AND DEVELOPMENT. 2009;46(2):215–22.	No	Irrelevent population and/or intervention
774	Janatka M, Ramdoo KS, Tatla T, Pachtrachai K, Elson DS, Stoyanov D. Examining in vivo tympanic membrane mobility using smart phone video-otoscopy and phase-based Eulerian video magnification. In 2017. Available from: https://www.scopus.com/inward/record.uri?eid=2-s2.0-85020251272&doi=10.1117%2F12.2253729&partnerID=40&md5=c43967d7a69b60ef0e64af4e001e71a2	No	Irrelevent population and/or intervention
775	Akinlosotu RY, Alissa N, Waldstein SR, Creath RA, Wittenberg GF, Westlake KP. Examining the influence of mental stress on balance perturbation responses in older adults. Experimental Gerontology [Internet]. 2021;153. Available from: https://www.scopus.com/inward/record.uri?eid=2-s2.0-85111013016&doi=10.1016%2Fj.exger.2021.111495&partnerID=40&md5=a38af0d3197db20b73d39eb6937f2df1	No	Irrelevent population and/or intervention
776	Pelissier J, Perennou D. Exercice program and rehabilitation of motor disorders in Parkinson’s disease. REVUE NEUROLOGIQUE. 2000;156(2BIS):190–200.	No	Irrelevent population and/or intervention
777	Slade SC, Finkelstein I D, McGinley JL, Morris ME. Exercise and physical activity for people with Progressive Supranuclear Palsy: a systematic review. CLINICAL REHABILITATION. 2020;34(1):23–33.	No	Irrelevent population and/or intervention
778	Bauldoff GS, Hoffman LA, Zullo TG, Sciurba FC. Exercise maintenance following pulmonary rehabilitation: Effect of distractive stimuli. Chest. 2002;122(3):948–54.	No	Irrelevent population and/or intervention
779	Dubey D, Wilson MR, Clarkson B, Giannini C, Gandhi M, Cheville J, et al. Expanded Clinical Phenotype, Oncological Associations, and Immunopathologic Insights of Paraneoplastic Kelch-like Protein-11 Encephalitis. JAMA Neurology. 2020;77(11):1420–9.	No	Irrelevent population and/or intervention
780	Bi H, Hojo K, Watanabe M, Yee C, Maski K, Saba S, et al. Expanded genetic insight and clinical experience of DNMT1-complex disorder. Neurology: Genetics [Internet]. 2020;6(4). Available from: https://www.scopus.com/inward/record.uri?eid=2-s2.0-85103238654&doi=10.1212%2FNXG.0000000000000456&partnerID=40&md5=0518c2c526df42a314a14c657d25e80c	No	Irrelevent population and/or intervention
781	Roman A, Baylor C, Johnson L, Barton M. Expanding Availability of Speech-Generating Device Evaluation and Treatment to People With Amyotrophic Lateral Sclerosis (pALS) Through Telepractice: Perspectives of pALS and Communication Partners. American journal of speech-language pathology. 2021 Sep;30(5):2098–114.	No	Irrelevent population and/or intervention
782	Powis Z, Farwell Hagman KD, Mroske C, McWalter K, Cohen JS, Colombo R, et al. Expansion and further delineation of the SETD5 phenotype leading to global developmental delay, variable dysmorphic features, and reduced penetrance. Clinical Genetics. 2018;93(4):752–61.	No	Irrelevent population and/or intervention
783	Schiavio A, Altenmueller E. Exploring music-based rehabilitation for Parkinsonism through embodied cognitive science. FRONTIERS IN NEUROLOGY. 2015;6.	No	Irrelevent population and/or intervention
784	Vinciguerra C, De Stefano N, Federico A. Exploring the role of music therapy in multiple sclerosis: brief updates from research to clinical practice. Neurological Sciences. 2019;40(11):2277–85.	No	Irrelevent population and/or intervention
785	Banumathe KR, Guruprasad V, Karthik Rao N, Sukumar S. Extended occupational therapy based rehabilitation for a young client following head injury - a case report. International Journal of Pharma and Bio Sciences. 2016;7(1):B626–8.	No	Irrelevent population and/or intervention
786	Huang X, Fan H, Li J, Jones JA, Wang EQ, Chen L, et al. External cueing facilitates auditory-motor integration for speech control in individuals with Parkinson’s disease. NEUROBIOLOGY OF AGING. 2019;76:96–105.	No	Irrelevent population and/or intervention
787	Heremans E, Nieuwboer A, Feys P, Vercruysse S, Vandenberghe W, Sharma N, et al. External Cueing Improves Motor Imagery Quality in Patients With Parkinson Disease. NEUROREHABILITATION AND NEURAL REPAIR. 2012;26(1):27–35.	No	Irrelevent population and/or intervention
788	Amatachaya S, Amatachaya P, Keawsutthi M, Siritaratiwat W. External cues benefit walking ability of ambulatory patients with spinal cord injury. JOURNAL OF SPINAL CORD MEDICINE. 2013;36(6):638–44.	No	Irrelevent population and/or intervention
789	Liao SS, Choi KH, Zhang KN, Hall TL, Qi BX, Deng YJ, et al. Extremely low awareness of AIDS, sexually transmitted diseases and condoms among Dai ethnic villagers in Yunnan Province, China. AIDS. 1997;11(1):S27–34.	No	Irrelevent population and/or intervention
790	Sanders R, Gascoyne B, Appleby P, Rashida SA, Jolley E. Eye Health Service Uptake among People with Visual Impairment and Other Functional Difficulties in Bangladesh: A Cross-Sectional Study with Short-Term Follow Up. INTERNATIONAL JOURNAL OF ENVIRONMENTAL RESEARCH AND PUBLIC HEALTH. 2021;18(17).	No	Irrelevent population and/or intervention
791	Anson ER, Kiemel T, Carey JP, Jeka JJ. Eye Movements Are Correctly Timed During Walking Despite Bilateral Vestibular Hypofunction. Journal of the Association for Research in Otolaryngology : JARO. 2017 Aug;18(4):591–600.	No	Irrelevent population and/or intervention
792	Johnson CE, Newman CW, Danhauer JL, Williams VA. Eye on the elderly. Screening for hearing loss, risk of falls: a hassle-free approach. The Journal of family practice. 2009 Sep;58(9):471–7.	No	Irrelevent population and/or intervention
793	Goselink RJM, Schreuder THA, van Alfen N, de Groot IJM, Jansen M, Lemmers RJLF, et al. Facioscapulohumeral Dystrophy in Childhood: A Nationwide Natural History Study. ANNALS OF NEUROLOGY. 2018;84(5):627–37.	No	Irrelevent population and/or intervention
794	Parker SG, Bechinger-English D, Jagger C, Spiers N, Lindesay J. Factors affecting completion of the SF-36 in older people. Age and Ageing. 2006;35(4):376–81.	No	Irrelevent population and/or intervention
795	Aharoni MMH, Lubetzky AV, Arie L, Krasovsky T. Factors associated with dynamic balance in people with Persistent Postural Perceptual Dizziness (PPPD): a cross-sectional study using a virtual-reality Four Square Step Test. JOURNAL OF NEUROENGINEERING AND REHABILITATION. 2021;18(1).	No	Irrelevent population and/or intervention
796	Cheung DSK, Kwan RYC, Wong ASW, Ho LYW, Chin KC, Liu JYW, et al. Factors Associated With Improving or Worsening the State of Frailty: A Secondary Data Analysis of a 5-Year Longitudinal Study. Journal of nursing scholarship : an official publication of Sigma Theta Tau International Honor Society of Nursing. 2020 Sep;52(5):515–26.	No	Irrelevent population and/or intervention
797	Herdman SJ, Hall CD, Heusel-Gillig L. Factors Associated With Rehabilitation Outcomes in Patients With Unilateral Vestibular Hypofunction: A Prospective Cohort Study. PHYSICAL THERAPY. 2020;100(11):2009–22.	No	Irrelevent population and/or intervention
798	Forbes WF, Hayward LM, Agwani N. Factors associated with self-reported use and non-use of assistive devices among impaired elderly residing in the community. Canadian Journal of Public Health. 1993;84(1):53–7.	No	Irrelevent population and/or intervention
799	Talley KMC, Wyman JF, Bronas UG, Olson-Kellogg BJ, McCarthy TC, Zhao H. Factors associated with toileting disability in older adults without dementia living in residential care facilities. Nursing research. 2014;63(2):94–104.	No	Irrelevent population and/or intervention
800	Mlynarczyk D, Wiciak JW. Factors impacting the spatial orientation of the visually impaired people. In 2011. p. 2400–5. Available from: https://www.scopus.com/inward/record.uri?eid=2-s2.0-84871477915&partnerID=40&md5=0250d2e0b593da7c5ab34429dd70b9e3	No	Irrelevent population and/or intervention
801	Tabrett DR, Latham K. Factors influencing self-reported vision-related activity limitation in the visually impaired. Investigative ophthalmology & visual science. 2011 Jul;52(8):5293–302.	No	Irrelevent population and/or intervention
802	Kosse NM, de Groot MH, Vuillerme N, Hortobagyi T, Lamoth CJC. Factors related to the high fall rate in long-term care residents with dementia. INTERNATIONAL PSYCHOGERIATRICS. 2015;27(5):803–14.	No	Irrelevent population and/or intervention
803	Gazzola JM, Aratani MC, Doná F, Macedo C, Fukujima MM, Ganança MM, et al. Factors relating to depressive symptoms among elderly people with chronic vestibular dysfunction. Arquivos de Neuro-Psiquiatria. 2009;67(2 B):416–22.	No	Irrelevent population and/or intervention
804	Hong C, Zhang Y, Xiong Z, Xu A, Chen H, Ding W. FADS: Circular/Spherical Sector based Forwarding Area Division and Adaptive Forwarding Area Selection routing protocol in WSNs. AD HOC NETWORKS. 2018;70:121–34.	No	Irrelevent population and/or intervention
805	Anson E, Bigelow RT, Studenski S, Deshpande N, Agrawal Y. Failure on the Foam Eyes Closed Test of Standing Balance Associated With Reduced Semicircular Canal Function in Healthy Older Adults. EAR AND HEARING. 2019;40(2):340–4.	No	Irrelevent population and/or intervention
806	Chumacero-Polanco EA, Yang J. Fall prevention therapies for individuals with stroke: A survey. In 2017. Available from: https://www.scopus.com/inward/record.uri?eid=2-s2.0-85034761981&doi=10.1115%2FDETC2017-67456&partnerID=40&md5=a56949a61c7d000ad137b5535f0cf3dd	No	Irrelevent population and/or intervention
807	Shelfer J, Zapala D, Lundy L. Fall risk, vestibular schwannoma, and anticoagulation therapy. Journal of the American Academy of Audiology. 2008;19(3):237–45.	No	Irrelevent population and/or intervention
808	Halil M, Ulger Z, Cankurtaran M, Shorbagi A, Yavuz BB, Dede D, et al. Falls and the elderly: Is there any difference in the developing world?. A cross-sectional study from Turkey. Archives of Gerontology and Geriatrics. 2006;43(3):351–9.	No	Irrelevent population and/or intervention
809	Leow LA, Rinchon C, Grahn J. Familiarity with music increases walking speed in rhythmic auditory cuing. Annals of the New York Academy of Sciences. 2015;1337(1):53–61.	No	Irrelevent population and/or intervention
810	Palmer SB, Wehmeyer ML, Davies DK, Stock SE. Family members’ reports of the technology use of family members with intellectual and developmental disabilities. Journal of Intellectual Disability Research. 2012;56(4):402–14.	No	Irrelevent population and/or intervention
811	Chu CL, Liang CK, Chow PC, Lin YT, Tang KY, Chou MY, et al. Fear of falling (FF): Psychosocial and physical factors among institutionalized older Chinese men in Taiwan. Archives of Gerontology and Geriatrics. 2011;53(2):e232–6.	No	Irrelevent population and/or intervention
812	Ginis P, Nieuwboer A, Dorfman M, Ferrari A, Gazit E, Canning CG, et al. Feasibility and effects of home-based smartphone-delivered automated feedback training for gait in people with Parkinson’s disease: A pilot randomized controlled trial. Parkinsonism and Related Disorders. 2016;22:28–34.	No	Irrelevent population and/or intervention
813	Lubetzky AV, Kary EE, Harel D, Hujsak B, Perlin K. Feasibility and reliability of a virtual reality oculus platform to measure sensory integration for postural control in young adults. PHYSIOTHERAPY THEORY AND PRACTICE. 2018;34(12):935–50.	No	Irrelevent population and/or intervention
814	Rand D, Eng JJ, Liu-Ambrose T, Tawashy AE. Feasibility of a 6-Month Exercise and Recreation Program to Improve Executive Functioning and Memory in Individuals With Chronic Stroke. NEUROREHABILITATION AND NEURAL REPAIR. 2010;24(8):722–9.	No	Irrelevent population and/or intervention
815	Sheridan C, Thaut C, Brooks D, Patterson KK. Feasibility of a rhythmic auditory stimulation gait training program in community-dwelling adults after TBI: A case report. NeuroRehabilitation. 2021;48(2):221–30.	No	Irrelevent population and/or intervention
816	Ben Mortenson W, Jang S, Goldsmith CH, Clarke LH, Hobson S, Emery R. Feasibility of a Systematic, Comprehensive, One-to-One Training (SCOOT) program for new scooter users: study protocol for a randomized control trial. TRIALS. 2017;18.	No	Irrelevent population and/or intervention
817	Mortenson WB, Jang S, Goldsmith CH, Hurd Clarke L, Hobson S, Emery R. Feasibility of a Systematic, Comprehensive, One-to-One Training (SCOOT) program for new scooter users: Study protocol for a randomized control trial. Trials [Internet]. 2017;18(1). Available from: https://www.scopus.com/inward/record.uri?eid=2-s2.0-85019577729&doi=10.1186%2Fs13063-017-1963-y&partnerID=40&md5=7fce34acb637dd09515…	No	Irrelevent population and/or intervention
818	Zhao Y, Nonnekes J, Storcken EJM, Janssen S, van Wegen EEH, Bloem BR, et al. Feasibility of external rhythmic cueing with the Google Glass for improving gait in people with Parkinson’s disease. JOURNAL OF NEUROLOGY. 2016;263(6):1156–65.	No	Irrelevent population and/or intervention
819	Goosses M, Saliger J, Folkerts AK, Nielsen J, Zierer J, Schmoll P, et al. Feasibility of Music-Assisted Treadmill Training in Parkinson’s Disease Patients With and Without Deep Brain Stimulation: Insights From an Ongoing Pilot Randomized Controlled Trial. FRONTIERS IN NEUROLOGY. 2020;11.	No	Irrelevent population and/or intervention
820	Gordon SJ, Grimmer KA, Baker N, Bell E, Coveney J, Jordaan JH, et al. Feasibility of population screening tests to establish a healthy ageing trajectory. SAGE OPEN MEDICINE. 2019;7.	No	Irrelevent population and/or intervention
821	Verbecque E, De Belder N, Marijnissen T, Vereeck L, de Heyning P, Hallemans A. Feasibility of the clinical dynamic visual acuity test in typically developing preschoolers. EUROPEAN ARCHIVES OF OTO-RHINO-LARYNGOLOGY. 2018;275(5):1343–8.	No	Irrelevent population and/or intervention
822	Santos G, Zeigelboim BS, Severiano M, Teive H, Liberalesso P, Marques J, et al. Feasibility of virtual reality-based balance rehabilitation in adults with spinocerebellar ataxia: a prospective observational study. HEARING BALANCE AND COMMUNICATION. 2017;15(4):244–51.	No	Irrelevent population and/or intervention
823	Pu F, Fan X, Yang Y, Chen W, Li S, Li D, et al. Feedback system based on plantar pressure for monitoring toe-walking strides in children with cerebral palsy. American Journal of Physical Medicine and Rehabilitation. 2014;93(2):122–9.	No	Irrelevent population and/or intervention
824	Lapier A, Cleary K. Feedback Training Improves Compliance with Sternal Precaution Guidelines during Functional Mobility: Implications for Optimizing Recovery in Older Patients after Median Sternotomy. Applied Bionics and Biomechanics [Internet]. 2021;2021. Available from: https://www.scopus.com/inward/record.uri?eid=2-s2.0-85100890564&doi=10.1155%2F2021%2F8889502&partnerID=40&md5=6ecfec3d10edec85…	No	Irrelevent population and/or intervention
825	Cooper-Brown L, Copeland S, Dailey S, Downey D, Petersen MC, Stimson C, et al. Feeding and swallowing dysfunction in genetic syndromes. DEVELOPMENTAL DISABILITIES RESEARCH REVIEWS. 2008;14(2, SI):147–57.	No	Irrelevent population and/or intervention
826	Vincent C, Routhier F, Martel V, Mottard ME, Dumont F, Côté L, et al. Field testing of two electronic mobility aid devices for persons who are deaf-blind. Disability and Rehabilitation: Assistive Technology. 2014;9(5):414–20.	No	Irrelevent population and/or intervention
827	Horin AP, Harrison EC, Rawson KS, Earhart GM. Finger tapping as a proxy for gait: Similar effects on movement variability during external and self-generated cueing in people with Parkinson’s disease and healthy older adults. Annals of Physical and Rehabilitation Medicine [Internet]. 2021;64(4). Available from: https://www.scopus.com/inward/record.uri?eid=2-s2.0-85088137834&doi=10.1016%2Fj.rehab.2…	No	Irrelevent population and/or intervention
828	Kolahi AA, Tahmooreszadeh S. First febrile convulsions: Inquiry about the knowledge, attitudes and concerns of the patients’ mothers. European Journal of Pediatrics. 2009;168(2):167–71.	No	Irrelevent population and/or intervention
829	Barry JY, Reghunathan S, Jacob A. First report: Linear incision for placement of a magnetically coupled bone-anchored hearing implant. Otology and Neurotology. 2017;38(2):221–4.	No	Irrelevent population and/or intervention
830	Furuya S, Altenmüller E. Flexibility of movement organization in piano performance. Frontiers in Human Neuroscience [Internet]. 2013;(APR 2013). Available from: https://www.scopus.com/inward/record.uri?eid=2-s2.0-84933674384&doi=10.3389%2Ffnhum.2013.00173&partnerID=40&md5=d859660090b7985421c97025ace266f6	No	Irrelevent population and/or intervention
831	Abe K, Horisawa S, Yamaguchi T, Hori H, Yamada K, Kondo K, et al. Focused Ultrasound Thalamotomy for Refractory Essential Tremor: A Japanese Multicenter Single-Arm Study. NEUROSURGERY. 2021;88(4):751–6.	No	Irrelevent population and/or intervention
832	Renz E, Hackney M, Hall C. Foot clearance and variability in mono- and multifocal intraocular lens users during stair navigation. Journal of rehabilitation research and development. 2016;53(6):933–44.	No	Irrelevent population and/or intervention
833	Kambalimath SG, Pandey PC, Kulkarni PN, Mahant-Shetti SS, Hiremath SG. FPGA-based implementation of comb filters using sequential multiply-accumulate operations for use in binaural hearing aids. In 2015. Available from: https://www.scopus.com/inward/record.uri?eid=2-s2.0-84924180364&doi=10.1109%2FINDICON.2014.7030433&partnerID=40&md5=aca54e8ea9d7f54c56671d9679e6c73a	No	Irrelevent population and/or intervention
834	Terrier P. Fractal Fluctuations in Human Walking: Comparison Between Auditory and Visually Guided Stepping. ANNALS OF BIOMEDICAL ENGINEERING. 2016;44(9):2785–93.	No	Irrelevent population and/or intervention
835	Lang PO, Michel JP, Zekry D. Frailty syndrome: a transitional state in a dynamic process. Gerontology. 2009;55(5):539–49.	No	Irrelevent population and/or intervention
836	Crow RS, Lohman MC, Pidgeon D, Bruce ML, Bartels SJ, Batsis JA. Frailty Versus Stopping Elderly Accidents, Deaths and Injuries Initiative Fall Risk Score: Ability to Predict Future Falls. Journal of the American Geriatrics Society. 2018 Mar;66(3):577–83.	No	Irrelevent population and/or intervention
837	Beck EN, Martens KAE, Almeida QJ. Freezing of Gait in Parkinson’s Disease: An Overload Problem? PLOS ONE. 2015;10(12).	No	Irrelevent population and/or intervention
838	Heremans E, Nieuwboer A, Vercruysse S. Freezing of Gait in Parkinson’s Disease: Where Are We Now? CURRENT NEUROLOGY AND NEUROSCIENCE REPORTS. 2013;13(6).	No	Irrelevent population and/or intervention
839	Nutt JG, Bloem BR, Giladi N, Hallett M, Horak FB, Nieuwboer A. Freezing of gait: moving forward on a mysterious clinical phenomenon. LANCET NEUROLOGY. 2011;10(8):734–44.	No	Irrelevent population and/or intervention
840	Jacobs JM, Hammerman-Rozenberg A, Stessman J. Frequency of Leaving the House and Mortality from Age 70 to 95. JOURNAL OF THE AMERICAN GERIATRICS SOCIETY. 2018;66(1):106–12.	No	Irrelevent population and/or intervention
841	Bamer AM, Connell FA, Dudgeon BJ, Johnson KL. Frequency of purchase and associated costs of assistive technology for Washington State Medicaid program enrollees with spina bifida by age. Disability and Health Journal. 2010;3(3):155–61.	No	Irrelevent population and/or intervention
842	Yoshimura H, Miyagawa M, Kumakawa K, Nishio S ya, Usami S ichi. Frequency of Usher syndrome type 1 in deaf children by massively parallel DNA sequencing. JOURNAL OF HUMAN GENETICS. 2016;61(5):419–22.	No	Irrelevent population and/or intervention
843	Shayman CS, Peterka RJ, Gallun FJ, Oh Y, Chang NYN, Hullar TE. Frequency-dependent integration of auditory and vestibular cues for self-motion perception. JOURNAL OF NEUROPHYSIOLOGY. 2020;123(3):936–44.	No	Irrelevent population and/or intervention
844	Ringbauer B, Peissner M, Gemou M. From “design for all” towards “design for one” - A modular user interface approach. Lecture Notes in Computer Science (including subseries Lecture Notes in Artificial Intelligence and Lecture Notes in Bioinformatics). 2007;4554 LNCS(PART 1):517–26.	No	Irrelevent population and/or intervention
845	Campos JL, Launer S. From Healthy Hearing to Healthy Living: A Holistic Approach. EAR AND HEARING. 2020;41(1):99S-106S.	No	Irrelevent population and/or intervention
846	Saugstad LF. From superior adaptation and function to brain dysfunction - The neglect of epigenetic factors. Nutrition and Health. 2004;18(1):3–27.	No	Irrelevent population and/or intervention
847	Vincent HK, Vincent KR. Functional and economic outcomes of cardiopulmonary patients: A preliminary comparison of the inpatient rehabilitation and skilled nursing facility environments. American Journal of Physical Medicine and Rehabilitation. 2008;87(5):371–80.	No	Irrelevent population and/or intervention
848	Quinn TJ, McArthur K, Ellis G, Stott DJ. Functional assessment in older people. BMJ (Online) [Internet]. 2011;343(7821). Available from: https://www.scopus.com/inward/record.uri?eid=2-s2.0-80052416590&doi=10.1136%2Fbmj.d4681&partnerID=40&md5=c6c1014b14b175f1a07e9fd216832b44	No	Irrelevent population and/or intervention
849	Reisshauer A, Mathiske-Schmidt K, Kuchler I, Umland G, Klapp BF, Mazurek B. Functional disturbances of the cervical spine in tinnitus. HNO. 2006;54(2):125–31.	No	Irrelevent population and/or intervention
850	West N, Sass H, Klokker M, Cayé-Thomasen P. Functional Loss After Meningitis—Evaluation of Vestibular Function in Patients With Postmeningitic Hearing Loss. Frontiers in Neurology [Internet]. 2020;11. Available from: https://www.scopus.com/inward/record.uri?eid=2-s2.0-85089435228&doi=10.3389%2Ffneur.2020.00681&partnerID=40&md5=81f351187d1cc1cb06d122ffa209f6d5	No	Irrelevent population and/or intervention
851	Fucile S, Wright PM, Chan I, Yee S, Langlais ME, Gisel EG. Functional oral-motor skills: Do they change with age? Dysphagia. 1998;13(4):195–201.	No	Irrelevent population and/or intervention
852	Kane NM, Kazanas S, Maw AR, Coakham HB, Torrens MJ, Morgan MH, et al. Functional outcome in patients after excision of extracanalicular acoustic neuromas using the suboccipital approach. Annals of the Royal College of Surgeons of England. 1995 May;77(3):210–6.	No	Irrelevent population and/or intervention
853	Olezene CS, Hansen E, Steere HK, Giacino JT, Polich GR, Borg-Stein J, et al. Functional outcomes in the inpatient rehabilitation setting following severe COVID- 19 infection. PLoS ONE [Internet]. 2021;16(3 March 2021). Available from: https://www.scopus.com/inward/record.uri?eid=2-s2.0-85103586263&doi=10.1371%2Fjournal.pone.0248824&partnerID=40&md5=f010c7791b38b3820d8e4bbacd48ce3a	No	Irrelevent population and/or intervention
854	Meinzen-Derr J, Wiley S, Grether S, Choo DI. Functional performance among children with cochlear implants and additional disabilities. Cochlear Implants International. 2013;14(4):181–9.	No	Irrelevent population and/or intervention
855	Medijainen K, Paeaesuke M, Lukmann A, Taba P. Functional Performance and Associations between Performance Tests and Neurological Assessment Differ in Men and Women with Parkinson’s Disease. BEHAVIOURAL NEUROLOGY. 2015;2015.	No	Irrelevent population and/or intervention
856	Collinger JL, Boninger ML, Bruns TM, Curley K, Wang W, Weber DJ. Functional priorities, assistive technology, and brain-computer interfaces after spinal cord injury. JOURNAL OF REHABILITATION RESEARCH AND DEVELOPMENT. 2013;50(2):145–59.	No	Irrelevent population and/or intervention
857	Pompeu SMAA, Pompeu JE, Kunimura E, Quartier L. Functional Profile and physical therapy treatment in patient with Thomsen’s myotonia [Evolução funcional e do equilíbrio em um paciente com miotonia de thomsen: Relato de caso]. Revista Neurociencias. 2012;20(1):84–7.	No	Irrelevent population and/or intervention
858	NEJJARI C, TESSIER JF, BARBERGERGATEAU P, JACQMIN H, DARTIGUES JF, SALAMON R. FUNCTIONAL STATUS OF ELDERLY PEOPLE TREATED FOR ASTHMA-RELATED SYMPTOMS - A POPULATION-BASED CASE-CONTROL STUDY. EUROPEAN RESPIRATORY JOURNAL. 1994;7(6):1077–83.	No	Irrelevent population and/or intervention
859	Makhov AS, Medvedev IN. Fundamentals Of Human Physiology Of Hearing. RESEARCH JOURNAL OF PHARMACEUTICAL BIOLOGICAL AND CHEMICAL SCIENCES. 2018;9(6):486–94.	No	Irrelevent population and/or intervention
860	Koshimori Y, Thaut MH. Future perspectives on neural mechanisms underlying rhythm and music based neurorehabilitation in Parkinson’s disease. Ageing Research Reviews. 2018;47:133–9.	No	Irrelevent population and/or intervention
861	Sakurai R, Kawai H, Yanai S, Suzuki H, Ogawa S, Hirano H, et al. Gait and Age-Related Hearing Loss Interactions on Global Cognition and Falls. LARYNGOSCOPE.	No	Without CIs
862	Roerdink M, Lamoth CJC, Kwakkel G, van Wieringen PCW, Beek PJ. Gait coordination after stroke: Benefits of acoustically paced treadmill walking. PHYSICAL THERAPY. 2007;87(8):1009–22.	No	Irrelevent population and/or intervention
863	Morris ME, Iansek R, Galna B. Gait festination and freezing in Parkinson’s disease: Pathogenesis and rehabilitation. Movement Disorders. 2008;23(SUPPL. 2):S451–60.	No	Irrelevent population and/or intervention
864	Park HK, Yoo JY, Kwon M, Lee JH, Lee SJ, Kim SR, et al. Gait freezing and speech disturbance in Parkinson’s disease. NEUROLOGICAL SCIENCES. 2014;35(3):357–63.	No	Irrelevent population and/or intervention
865	Jafarnezhadgero AA, Majlesi M, Azadian E. Gait ground reaction force characteristics in deaf and hearing children. Gait and Posture. 2017;53:236–40.	No	Irrelevent population and/or intervention
866	Baram Y, Lenger R. Gait improvement in patients with cerebral palsy by visual and auditory feedback. In 2009. p. 146–9. Available from: https://www.scopus.com/inward/record.uri?eid=2-s2.0-70449084565&doi=10.1109%2FICVR.2009.5174222&partnerID=40&md5=cfd9ca0cd25ec5fa0715f9f0b79d2e78	No	Irrelevent population and/or intervention
867	Baram Y, Lenger R. Gait improvement in patients with cerebral palsy by visual and auditory feedback. Neuromodulation. 2012;15(1):48–52.	No	Irrelevent population and/or intervention
868	Bella SD, Benoit CE, Farrugia N, Keller PE, Obrig H, Mainka S, et al. Gait improvement via rhythmic stimulation in Parkinson’s disease is linked to rhythmic skills. Scientific Reports [Internet]. 2017;7. Available from: https://www.scopus.com/inward/record.uri?eid=2-s2.0-85013781651&doi=10.1038%2Fsrep42005&partnerID=40&md5=cff57b2e99b79303a591c5ef99eb3b22	No	Irrelevent population and/or intervention
869	Harris MH, Holden MK, Cahalin LP, Fitzpatrick D, Lowe S, Canavan PK. Gait in older adults: A review of the literature with an emphasis toward achieving favorable clinical outcomes, Part II. Clinical Geriatrics. 2008;16(8):37–45.	No	Irrelevent population and/or intervention
870	Isakov E. Gait rehabilitation: A new biofeedback device for monitoring and enhancing weight-bearing over the affected lower limb. Europa Medicophysica. 2007;43(1):21–6.	No	Irrelevent population and/or intervention
871	Uchitomi H, Suzuki K, Nishi T, Hove MJ, Miyake Y, Orimo S, et al. Gait rhythm of Parkinson’s disease patients and an interpersonal synchrony emulation system based on cooperative gait [Internet]. 2013. 1197 p. (Robotics: Concepts, Methodologies, Tools, and Applications; vol. 3). Available from: https://www.scopus.com/inward/record.uri?eid=2-s2.0-84944901666&doi=10.4018%2F978-1-4666-4607-0.ch057&p…	No	Irrelevent population and/or intervention
872	Ota L, Hashiguchi H, Ogawa KI, Orimo S, Miyake Y. Gait state transition by gait training using interactive rhythmic auditory cue in development process of gait rhythm generation disorders. In 2015. p. 1195–8. Available from: https://www.scopus.com/inward/record.uri?eid=2-s2.0-84960192994&doi=10.1109%2FSICE.2015.7285499&partnerID=40&md5=da3effad22f1a39ba8b8324b13a5693a	No	Irrelevent population and/or intervention
873	Kim SJ, Yoo GE, Shin YK, Cho SR. Gait training for adults with cerebral palsy following harmonic modification in rhythmic auditory stimulation. ANNALS OF THE NEW YORK ACADEMY OF SCIENCES. 2020;1473(1):11–9.	No	Irrelevent population and/or intervention
874	Nagashima Y, Ito D, Ogura R, Tominaga T, Ono Y. Gait Training in Virtual Reality Home Environment for Stroke Patients: A Case Study. ADVANCED BIOMEDICAL ENGINEERING. 2021;10:150–7.	No	Irrelevent population and/or intervention
875	Highsmith MJ, Andrews CR, Millman C, Fuller A, Kahle JT, Klenow TD, et al. GAIT TRAINING INTERVENTIONS FOR LOWER EXTREMITY AMPUTEES: A SYSTEMATIC LITERATURE REVIEW. TECHNOLOGY AND INNOVATION. 2016;18(2–3):99–113.	No	Irrelevent population and/or intervention
876	Jung KS, Bang H, In TS, Cho HY. Gait training with auditory feedback improves trunk control, muscle activation and dynamic balance in patients with hemiparetic stroke: A randomized controlled pilot study. Journal of Back and Musculoskeletal Rehabilitation. 2020;33(1):1–6.	No	Irrelevent population and/or intervention
877	Ford MP, Malone LA, Nyikos I, Yelisetty R, Bickel CS. Gait training with progressive external auditory cueing in persons with Parkinson’s disease. Archives of Physical Medicine and Rehabilitation. 2010;91(8):1255–61.	No	Irrelevent population and/or intervention
878	Mazilu S, Blanke U, Hardegger M, Troster G, Gazit E, Dorfman M, et al. GaitAssist: A wearable assistant for gait training and rehabilitation in Parkinson’s disease. In 2014. p. 135–7. Available from: https://www.scopus.com/inward/record.uri?eid=2-s2.0-84901369307&doi=10.1109%2FPerComW.2014.6815179&partnerID=40&md5=a4b20668ad0e269c8d08b4e64c3280d3	No	Irrelevent population and/or intervention
879	Black FO, Wall C, O’Leary DP, Bilger RC, Wolf RV. Galvanic disruption of vestibulospinal postural control by cochlear implant devices. Journal of Otolaryngology. 1978;7(6):519–27.	no	Did not measure gait
880	Prablek M, Srinivasan VM, Srivatsan A, Holdener S, Oneissi M, Heck KA, et al. Gastrointestinal stromal tumor with intracranial metastasis: case presentation and systematic review of literature. BMC Cancer [Internet]. 2019;19(1). Available from: https://www.scopus.com/inward/record.uri?eid=2-s2.0-85075115551&doi=10.1186%2Fs12885-019-6316-7&partnerID=40&md5=e8026d1d33b866fde56fcb8f9434104f	No	Irrelevent population and/or intervention
881	Blanco JR, Barrio I, Ramalle-Gómara E, Beltran MI, Ibarra V, Metola L, et al. Gender differences for frailty in HIV-infected patients on stable antiretroviral therapy and with an undetectable viral load. PLoS ONE [Internet]. 2019;14(5). Available from: https://www.scopus.com/inward/record.uri?eid=2-s2.0-85065661821&doi=10.1371%2Fjournal.pone.0215764&partnerID=40&md5=43d76dd8aa17a6eb8b7e29fbfd5133…	No	Irrelevent population and/or intervention
882	Zadnia A, Kobravi HR, Sheikh M, Hosseini HA. Generating the visual biofeedback signals applicable to reduction of wrist spasticity: A pilot study on stroke patients. Basic and Clinical Neuroscience. 2018;9(1):15–26.	No	Irrelevent population and/or intervention
883	Sanmaneechai O, Feely S, Scherer SS, Herrmann DN, Burns J, Muntoni F, et al. Genotype-phenotype characteristics and baseline natural history of heritable neuropathies caused by mutations in the MPZ gene. Brain. 2015;138(11):3180–92.	No	Irrelevent population and/or intervention
884	Kilic M, Dursun A, Coskun T, Tokatli A, Ozgul RK, Yucel-Yilmaz D, et al. Genotypic-phenotypic features and enzyme replacement therapy outcome in patients with mucopolysaccharidosis VI from Turkey. AMERICAN JOURNAL OF MEDICAL GENETICS PART A. 2017;173(11):2954–67.	No	Irrelevent population and/or intervention
885	Hogue RE, McCandless S. Genu recurvatum: Auditory biofeedback treatment for adult patients with stroke or head injuries. Archives of Physical Medicine and Rehabilitation. 1983;64(8):368–70.	No	Irrelevent population and/or intervention
886	Chaudhry SI, McAvay G, Ning Y, Allore HG, Newman AB, Gill TM. Geriatric impairments and disability: the cardiovascular health study. Journal of the American Geriatrics Society. 2010 Sep;58(9):1686–92.	No	Irrelevent population and/or intervention
887	Sawers A, Hahn ME. Gradual training reduces practice difficulty while preserving motor learning of a novel locomotor task. Human Movement Science. 2013;32(4):605–17.	No	Irrelevent population and/or intervention
888	Hasbargen U, Reber D, Versmold H, Schulze A. Growth and development of children to 4 years of age after repeated antenatal steroid administration. EUROPEAN JOURNAL OF PEDIATRICS. 2001;160(9):552–5.	No	Irrelevent population and/or intervention
889	Snapp HA, Schubert MC. Habilitation of Auditory and Vestibular Dysfunction. Otolaryngologic Clinics of North America. 2012;45(2):487–511.	No	Irrelevent population and/or intervention
890	Waller SM, Whitall J. Hand dominance and side of stroke affect rehabilitation in chronic stroke. Clinical Rehabilitation. 2005;19(5):544–51.	No	Irrelevent population and/or intervention
891	Heremans E, Nackaerts E, Broeder S, Vervoort G, Swinnen SP, Nieuwboer A. Handwriting Impairments in People With Parkinson’s Disease and Freezing of Gait. NEUROREHABILITATION AND NEURAL REPAIR. 2016;30(10):911–9.	No	Irrelevent population and/or intervention
892	Shull PB, Damian DD. Haptic wearables as sensory replacement, sensory augmentation and trainer - A review. Journal of NeuroEngineering and Rehabilitation [Internet]. 2015;12(1). Available from: https://www.scopus.com/inward/record.uri?eid=2-s2.0-84937566927&doi=10.1186%2Fs12984-015-0055-z&partnerID=40&md5=2c0e93beec7e60f253c04e0833826e13	No	Irrelevent population and/or intervention
893	van Wegen EEH, Hirsch MA, Huiskamp M, Kwakkel G. Harnessing Cueing Training for Neuroplasticity in Parkinson Disease. TOPICS IN GERIATRIC REHABILITATION. 2014;30(1):46–57.	No	Irrelevent population and/or intervention
894	Montano M, Bhasin S, D’Aquila RT, Erlandson KM, Evans WJ, Funderburg NT, et al. Harvard HIV and Aging Workshop: Perspectives and Priorities from Claude D. Pepper Centers and Centers for AIDS Research. AIDS RESEARCH AND HUMAN RETROVIRUSES. 2019;35(11–12):999–1012.	No	Irrelevent population and/or intervention
895	Weber H. Head cocoons a sensori-social history of earphone use in west germany, 1950-2010. Senses and Society. 2010;5(3):339–63.	No	Irrelevent population and/or intervention
896	Laukkanen P, Leskinen E, Kauppinen M, Sakari-Rantala R, Heikkinen E. Health and functional capacity as predictors of community dwelling among elderly people. Journal of Clinical Epidemiology. 2000;53(3):257–65.	No	Irrelevent population and/or intervention
897	Withers J, Speight C. Health Care for Individuals with Hearing Loss or Vision Loss: A Minefield of Barriers to Accessibility. North Carolina medical journal. 2017;78(2):107–12.	No	Irrelevent population and/or intervention
898	Kang Q, Chen G, Lu J, Yu H. Health Disparities by Type of Disability: Health Examination Results of Adults (18-64 Years) with Disabilities in Shanghai, China. PLOS ONE. 2016;11(5).	No	Irrelevent population and/or intervention
899	Knapp C, Madden V, Revicki D, Feeny D, Wang H, Curtis C, et al. Health Status and Health-Related Quality of Life in a Pediatric Palliative Care Program. JOURNAL OF PALLIATIVE MEDICINE. 2012;15(7):790–7.	No	Irrelevent population and/or intervention
900	Abrar A, Cheema KJ, Saif S, Mahmood A. Health status assessment of workers during construction phase of highway rehabilitation projects around lahore, Pakistan. Journal of Occupational Health. 2017;59(1):74–80.	No	Irrelevent population and/or intervention
901	Kennes J, Rosenbaum P, Hanna SE, Walter S, Russell D, Raina P, et al. Health status of school-aged children with cerebral palsy: information from a population-based sample. DEVELOPMENTAL MEDICINE AND CHILD NEUROLOGY. 2002;44(4):240–7.	No	Irrelevent population and/or intervention
902	Horneman G, Folkesson P, Sintonen H, Von Wendt L, Emanuelson I. Health-related quality of life of adolescents and young adults 10 years after serious traumatic brain injury. International Journal of Rehabilitation Research. 2005;28(3):245–9.	No	Irrelevent population and/or intervention
903	Hear and now. Why GPs need to think again about age-related hearing loss. The Health service journal. 2013;123(6378):Suppl 1-17.	No	Irrelevent population and/or intervention
904	Marcell MM, Cohen S. Hearing abilities of Down syndrome and other mentally handicapped adolescents. Research in Developmental Disabilities. 1992;13(6):533–51.	No	Irrelevent population and/or intervention
905	Berge JE, Nordahl SHG, Aarstad HJ, Goplen FK. Hearing as an Independent Predictor of Postural Balance in 1075 Patients Evaluated for Dizziness. OTOLARYNGOLOGY-HEAD AND NECK SURGERY. 2019;161(3):478–84.	No	Irrelevent population and/or intervention
906	Kricos PB. Hearing Assistive Technology Considerations for Older Individuals With Dual Sensory Loss. Trends in Amplification. 2007;11(4):273–9.	No	Irrelevent population and/or intervention
907	Liljas AEM, Wannamethee SG, Whincup PH, Papacosta O, Walters K, Iliffe S, et al. Hearing impairment and incident disability and all-cause mortality in older British community-dwelling men. Age and Ageing. 2016;45(5):661–6.	No	Irrelevent population and/or intervention
908	Bade PF. Hearing impairment and the elderly patient. Wisconsin medical journal. 1991;90(9):516–9.	no	Did not measure gait
909	Mizrachi A, Hilly O, Raveh E, Attias J, Nageris BI. Hearing loss after vestibular implantation in sand rats with normal hearing. JAMA Otolaryngology - Head and Neck Surgery. 2015;141(9):840–4.	No	Irrelevent population and/or intervention
910	Li L, Simonsick EM, Ferrucci L, Lin FR. Hearing loss and gait speed among older adults in the United States. Gait and Posture. 2013;38(1):25–9.	no	Without CIs
911	Sakurai R, Suzuki H, Ogawa S, Takahashi M, Fujiwara Y. Hearing loss and increased gait variability among older adults. Gait and Posture. 2021;87(December 2020):54–8.	no	Without CIs
912	Svinndal EV, Solheim J, Rise MB, Jensen C. Hearing loss and work participation: a cross-sectional study in Norway. International journal of audiology. 2018 Sep;57(9):646–56.	No	Irrelevent population and/or intervention
913	Schneider J, Gopinath B, Karpa MJ, McMahon CM, Rochtchina E, Leeder SR, et al. Hearing loss impacts on the use of community and informal supports. Age and Ageing. 2010;39(4):458–64.	No	Irrelevent population and/or intervention
914	Bamiou DE, Spraggs PRD, Gibberd FB, Sidey MC, Luxon LM. Hearing loss in adult Refsum’s disease. Clinical Otolaryngology and Allied Sciences. 2003;28(3):227–30.	No	Irrelevent population and/or intervention
915	Szeto B, Zanotto D, Lopez EM, Stafford JA, Nemer JS, Chambers AR, et al. Hearing Loss Is Associated with Increased Variability in Double Support Period in the Elderly. Sensors (Basel, Switzerland). 2021 Jan;21(1).	No	Irrelevent population and/or intervention
916	Crealey GE, O’Neill C. Hearing loss, mental well-being and healthcare use: Results from the Health Survey for England (HSE). Journal of Public Health (United Kingdom). 2020;42(1):77–89.	No	Irrelevent population and/or intervention
917	Greters ME, Bittar RSM, Grasel SS, Oiticica J, Bento RF. Hearing performance as a predictor of postural recovery in cochlear implant users [Desempenho auditivo como preditor de recuperação postural em usuários de implante coclear]. Brazilian Journal of Otorhinolaryngology. 2017;83(1):16–22.	no	Did not measure gait
918	Greters ME, Bittar RSM, Grasel SS, Oiticica J, Bento RF. Hearing performance as a predictor of postural recovery in cochlear implant users. Brazilian journal of otorhinolaryngology. 2017;83(1):16–22.	no	Duplicate
919	Easson A, Walter S. Hearing-impaired young people – A physician’s guide. Clinical Medicine, Journal of the Royal College of Physicians of London. 2017;17(6):521–4.	No	Irrelevent population and/or intervention
920	Campos J, Ramkhalawansingh R, Pichora-Fuller MK. Hearing, self-motion perception, mobility, and aging. Hearing research. 2018 Nov;369:42–55.	No	Irrelevent population and/or intervention
921	Pelton TA, Johannsen L, Chen H, Wing AM. Hemiparetic stepping to the beat: Asymmetric response to metronome phase shift during treadmill gait. Neurorehabilitation and Neural Repair. 2010;24(5):428–34.	No	Irrelevent population and/or intervention
922	De Vries MA, Samijn JPA, De Man R, Boots JMM. Hepatitis E-associated encephalopathy in a renal transplant recipient. BMJ Case Reports [Internet]. 2014; Available from: https://www.scopus.com/inward/record.uri?eid=2-s2.0-84899682754&doi=10.1136%2Fbcr-2014-204244&partnerID=40&md5=490dbc229b0e3f83028864c969f57f13	No	Irrelevent population and/or intervention
923	Patil A, Goldust M, Wollina U. Herpes zoster: A Review of Clinical Manifestations and Management. Viruses [Internet]. 2022;14(2). Available from: https://www.scopus.com/inward/record.uri?eid=2-s2.0-85123086779&doi=10.3390%2Fv14020192&partnerID=40&md5=27e950faf0d706c95f3352ad9aeceaf1	No	Irrelevent population and/or intervention
924	Basuta K, Schneider A, Gane L, Polussa J, Woodruff B, Pretto D, et al. High functioning male with fragile X syndrome and fragile X-associated tremor/ataxia syndrome. American Journal of Medical Genetics, Part A. 2015;167(9):2154–61.	No	Irrelevent population and/or intervention
925	Bloss R. High school student goes to class robotically. INDUSTRIAL ROBOT-AN INTERNATIONAL JOURNAL. 2011;38(5):465–8.	No	Irrelevent population and/or intervention
926	Wagner J, Martinez-Cancino R, Delorme A, Makeig S, Solis-Escalante T, Neuper C, et al. High-density EEG mobile brain/body imaging data recorded during a challenging auditory gait pacing task. Scientific data. 2019 Oct;6(1):211–211.	no	Without CIs
927	Highlights of other VA research programs: sensory aids. Bulletin of prosthetics research. 1977;10(27):185–200.	No	Irrelevent population and/or intervention
928	Grosvenor Jones L. History and activities of the Alexander Graham Bell Association for the Deaf. Otolaryngologic Clinics of North America. 1975;8(1):219–31.	No	Irrelevent population and/or intervention
929	Madden GR, Fleece ME, Gupta A, Lopes MBS, Heysell SK, Arnold CJ, et al. HIV-Associated Vacuolar Encephalomyelopathy. Open Forum Infectious Diseases [Internet]. 2019;6(10). Available from: https://www.scopus.com/inward/record.uri?eid=2-s2.0-85073533124&doi=10.1093%2Fofid%2Fofz366&partnerID=40&md5=ddafd62a3d697e5eee0cf920d3532c98	No	Irrelevent population and/or intervention
930	McCullagh MC. Home modification. The American journal of nursing. 2006 Oct;106(10):54–54.	No	Irrelevent population and/or intervention
931	Wittwer JE, Winbolt M, Morris ME. Home-Based Gait Training Using Rhythmic Auditory Cues in Alzheimer’s Disease: Feasibility and Outcomes. Frontiers in Medicine [Internet]. 2020;6. Available from: https://www.scopus.com/inward/record.uri?eid=2-s2.0-85079671278&doi=10.3389%2Ffmed.2019.00335&partnerID=40&md5=61f0360de6c5593017fe7fc1acea8fe8	No	Irrelevent population and/or intervention
932	Street AJ, Magee WL, Odell-Miller H, Bateman A, Fachner JC. Home-based neurologic music therapy for upper limb rehabilitation with stroke patients at community rehabilitation stage - a feasibility study protocol. FRONTIERS IN HUMAN NEUROSCIENCE. 2015;9.	No	Irrelevent population and/or intervention
933	Dauvergne C, Begel V, Geny C, Puyjarinet F, Laffont I, Dalla Bella S. Home-based training of rhythmic skills with a serious game in Parkinson’s disease: Usability and acceptability. ANNALS OF PHYSICAL AND REHABILITATION MEDICINE. 2018;61(6):380–5.	No	Irrelevent population and/or intervention
934	Negishi Y, Hattori A, Takeshita E, Sakai C, Ando N, Ito T, et al. Homoplasmy of a mitochondrial 3697G >A mutation causes Leigh syndrome. Journal of Human Genetics. 2014;59(7):405–7.	No	Irrelevent population and/or intervention
935	Munns CF, Fahiminiya S, Poudel N, Munteanu MC, Majewski J, Sillence DO, et al. Homozygosity for frameshift mutations in XYLT2 result in a spondylo-ocular syndrome with bone fragility, cataracts, and hearing defects. American Journal of Human Genetics. 2015;96(6):971–8.	No	Irrelevent population and/or intervention
936	Ge L, Yu Q, Wang C, Huang H, Li X, Zhang S, et al. How cognitive loads modulate the postural control of older women with low back pain? BMC GERIATRICS. 2021;21(1).	No	Irrelevent population and/or intervention
937	Seuthe J, D’Cruz N, Ginis P, Blobaum R, Weisser B, Deuschl G, et al. How many gait initiation trials are necessary to reliably detect anticipatory postural adjustments and first step characteristics in healthy elderly and people with Parkinson’s disease? GAIT \& POSTURE. 2021;88:126–31.	No	Irrelevent population and/or intervention
938	Maggio MG, Tripoli D, Porcari B, Manuli A, Filoni S, Naro A, et al. How may patients with MS benefit from using music assisted therapy? A case-control feasability study investigating motor outcomes and beyond. Multiple Sclerosis and Related Disorders [Internet]. 2021;48. Available from: https://www.scopus.com/inward/record.uri?eid=2-s2.0-85098576197&doi=10.1016%2Fj.msard.2020.102713&partnerID=40&…	No	Irrelevent population and/or intervention
939	Roerdink M, Daffertshofer A, Marmelat V, Beek PJ. How to sync to the beat of a persistent fractal metronome without falling off the treadmill? PLoS ONE [Internet]. 2015;10(7). Available from: https://www.scopus.com/inward/record.uri?eid=2-s2.0-84942291987&doi=10.1371%2Fjournal.pone.0134148&partnerID=40&md5=f643b9d42baccea9e7e10770f25987e1	No	Irrelevent population and/or intervention
940	Ferreira M. How to use assistive technology to help deaf elderly people in the healthcare context. In 2021. Available from: https://www.scopus.com/inward/record.uri?eid=2-s2.0-85118747480&doi=10.1109%2FVL%2FHCC51201.2021.9576427&partnerID=40&md5=7e885d0db4e88ccc4e9274bcc5d2913f	No	Irrelevent population and/or intervention
941	Norman LJ, Dodsworth C, Foresteire D, Thaler L. Human click-based echolocation: Effects of blindness and age, and real-life implications in a 10-week training program. PLoS ONE [Internet]. 2021;16(6 6). Available from: https://www.scopus.com/inward/record.uri?eid=2-s2.0-85107073053&doi=10.1371%2Fjournal.pone.0252330&partnerID=40&md5=2cc15373a698f16d1c956cff3bc2a564	No	Irrelevent population and/or intervention
942	Rajulu S, Young K, Kim H, England S, Benson E, Norcross J, et al. Human factors and safety in EVA [Internet]. 2018. 469 p. (Space Safety and Human Performance). Available from: https://www.scopus.com/inward/record.uri?eid=2-s2.0-85043435473&doi=10.1016%2FB978-0-08-101869-9.00011-X&partnerID=40&md5=4ac2f2fd54d831cbec085d97605e7e20	No	Irrelevent population and/or intervention
943	Nickerson RS. Human Factors and the Handicapped. Human Factors: The Journal of Human Factors and Ergonomics Society. 1978;20(3):259–71.	No	Irrelevent population and/or intervention
944	Wei P, Zou T, Lv Z, Fan Y. Human locomotion-control brain networks detected with independent component analysis. JOURNAL OF INTEGRATIVE NEUROSCIENCE. 2021;20(3):695–701.	No	Irrelevent population and/or intervention
945	Zenner HP, Leysieffer H, Maassen M, Lehner R, Lenarz T, Baumann J, et al. Human studies of a piezoelectric transducer and a microphone for a totally implantable electronic hearing device. The American journal of otology. 2000 Mar;21(2):196–204.	No	Irrelevent population and/or intervention
946	Black FO, Simmons FB, Iii CW. Human vestibulo-spinal responses to direct electrical eighth nerve stimulation. Acta Oto-Laryngologica. 1980;90(1–6):86–92.	No	Irrelevent population and/or intervention
947	Wu TLY, Murphy A, Chen C, Kulic D. Human-in-the-Loop Auditory Cueing Strategy for Gait Modification. IEEE ROBOTICS AND AUTOMATION LETTERS. 2021;6(2):3521–8.	No	Irrelevent population and/or intervention
948	Sharif R, Moscovici S, Wygoda M, Eliahou R, Spektor S. Iatrogenic postoperative cerebellar cyst. Journal of Clinical Neuroscience. 2016;34:219–21.	No	Irrelevent population and/or intervention
949	Sadanand S, Shivakumar P, Girish N, Loganathan S, Bagepally B, Kota L, et al. Identifying elders with neuropsychiatric problems in a clinical setting. Journal of Neurosciences in Rural Practice. 2013;4(5 SUPPL):S24–30.	No	Irrelevent population and/or intervention
950	Goodworth AD, Peterka RJ. Identifying mechanisms of stance control: A single stimulus multiple output model-fit approach. JOURNAL OF NEUROSCIENCE METHODS. 2018;296:44–56.	No	Irrelevent population and/or intervention
951	Dogan A, Ceceli E, Okumus M, Gokkaya NKO, Kutsal YG, Borman P, et al. Identifying the Characteristics of Geriatric Patients who Referred to Outpatient Clinics of Physical Medicine and Rehabilitation: A Multicenter Descriptive Study. TURKIYE FIZIKSEL TIP VE REHABILITASYON DERGISI-TURKISH JOURNAL OF PHYSICAL MEDICINE AND REHABILITATION. 2011;57(3):143–9.	No	Irrelevent population and/or intervention
952	Doǧan A, Ceceli E, Okumuş M, Gökkaya NKO, Kutsal YG, Borman P, et al. Identifying the characteristics of geriatric patients who referred to outpatient clinics of physical medicine and rehabilitation: A multicenter descriptive study [Fizik tedavi ve rehabilitasyon polikliniklerine başvuran geriatrik hastaların özellikleri: Ç. Turkiye Fiziksel Tip ve Rehabilitasyon Dergisi. 2011;57(3):143–9.	No	Irrelevent population and/or intervention
953	Uezato S, Dias G, Inada J, Valente M, Fernandes E. Imaging aspects of Camurati-Engelmann disease. Revista da Associacao Medica Brasileira. 2016;62(9):825–7.	No	Irrelevent population and/or intervention
954	Lee SY, Seok H, Kim SH, Park M, Kim J. Immediate Effects of Mental Singing While Walking on Gait Disturbance in Hemiplegic Stroke Patients: A Feasibility Study. ANNALS OF REHABILITATION MEDICINE-ARM. 2018;42(1):1–7.	No	Irrelevent population and/or intervention
955	Erra C, Mileti I, Germanotta M, Petracca M, Imbimbo I, De Biase A, et al. Immediate effects of rhythmic auditory stimulation on gait kinematics in Parkinson’s disease ON/OFF medication. Clinical Neurophysiology. 2019;130(10):1789–97.	No	Irrelevent population and/or intervention
956	Brumback RJ, Toal TR, Murphy-Zane MS, Novak VP, Belkoff SM. Immediate weight-bearing after treatment of a comminuted fracture of the femoral shaft with a statically locked intramedullary nail. JOURNAL OF BONE AND JOINT SURGERY-AMERICAN VOLUME. 1999;81A(11):1538–44.	No	Irrelevent population and/or intervention
957	Shinha T. Immune reconstitution syndrome in a patient with AIDS. Internal Medicine. 2017;56(10):1273–1273.	No	Irrelevent population and/or intervention
958	Ching E, An WWK, Au IPH, Zhang JH, Chan ZYS, Shum G, et al. Impact Loading During Distracted Running Before and After Auditory Gait Retraining. INTERNATIONAL JOURNAL OF SPORTS MEDICINE. 2018;39(14):1075–80.	No	Irrelevent population and/or intervention
959	Kim DS, Emerson RW, Naghshineh K, Pliskow J, Myers K. Impact of adding artificially generated alert sound to hybrid electric vehicles on their detectability by pedestrians who are blind. Journal of Rehabilitation Research and Development. 2012;49(3):381–94.	No	Irrelevent population and/or intervention
960	Richer N, Paquet N, Lajoie Y. Impact of age and obstacles on navigation precision and reaction time during blind navigation in dual-task conditions. GAIT \& POSTURE. 2014;39(3):835–40.	No	Irrelevent population and/or intervention
961	Akhuj A, Samal S, Kovela RK, Dagal R, Thimoty R. Impact of Balance Training and Co-ordination Exercises in Post-Operative Left Cerebellopontine Angle Tumor: A Case Report. JOURNAL OF PHARMACEUTICAL RESEARCH INTERNATIONAL. 2021;33(57A):413–6.	No	Irrelevent population and/or intervention
962	Wagner AR, Kobel MJ, Merfeld DM. Impact of Canal-Otolith Integration on Postural Control. FRONTIERS IN INTEGRATIVE NEUROSCIENCE. 2021;15.	No	Irrelevent population and/or intervention
963	Colin V, Bertholon P, Roy S, Karkas A. Impact of cochlear implantation on peripheral vestibular function in adults. European Annals of Otorhinolaryngology, Head and Neck Diseases. 2018;135(6):417–20.	No	Did not measure gait
964	Engel-Yeger B, Golz A, Parush S. Impact of middle ear effusion on balance performance in children. Disability and rehabilitation. 2004 Jan;26(2):97–102.	No	Irrelevent population and/or intervention
965	Daniel A, Koumans H, Ganti L. Impact of Music Therapy on Gait After Stroke. CUREUS. 2021;13(10).	No	Irrelevent population and/or intervention
966	Strawbridge WJ, Wallhagen MI, Shema SJ. Impact of spouse vision impairment on partner health and well-being: A longitudinal analysis of couples. JOURNALS OF GERONTOLOGY SERIES B-PSYCHOLOGICAL SCIENCES AND SOCIAL SCIENCES. 2007;62(5):S315–22.	No	Irrelevent population and/or intervention
967	Wolter NE, Gordon KA, Campos J, Vilchez Madrigal LD, Papsin BC, Cushing SL. Impact of the sensory environment on balance in children with bilateral cochleovestibular loss. Hearing Research [Internet]. 2021;400. Available from: https://www.scopus.com/inward/record.uri?eid=2-s2.0-85098471923&doi=10.1016%2Fj.heares.2020.108134&partnerID=40&md5=d087b913b803cc1953bf70357f827f6a	No	Irrelevent population and/or intervention
968	Honaker JA, Tomasek R, Bean K, Logan B. Impact of visual disorders on vestibular and balance rehabilitation therapy outcomes in soldiers with blast injury. International Tinnitus Journal. 2012;17(2):124–33.	No	Irrelevent population and/or intervention
969	Zhang F, Liu P, Ou Y, Huang Q, Song R, Zheng Y, et al. Impact of visual signals on axial segmental control during walking in patients with vestibular disorder and healthy persons. Journal of biomechanics. 2020 May;104:109712–109712.	No	Irrelevent population and/or intervention
970	Karltorp E, Löfkvist U, Lewensohn-Fuchs I, Lindström K, Eriksson Westblad M, Teär Fahnehjelm K, et al. Impaired balance and neurodevelopmental disabilities among children with congenital cytomegalovirus infection. Acta Paediatrica, International Journal of Paediatrics. 2014;103(11):1165–73.	No	Irrelevent population and/or intervention
971	El-Mansoury M, Barrenäs ML, Bryman I, Hanson C, Landin-Wilhelmsen K. Impaired body balance, fine motor function and hearing in women with Turner syndrome. Clinical Endocrinology. 2009;71(2):273–8.	No	Irrelevent population and/or intervention
972	Hove MJ, Keller PE. Impaired movement timing in neurological disorders: Rehabilitation and treatment strategies. Annals of the New York Academy of Sciences. 2015;1337(1):111–7.	No	Irrelevent population and/or intervention
973	Yang CL, Creath RA, Magder L, Rogers MW, Waller SM. Impaired posture, movement preparation, and execution during both paretic and nonparetic reaching following stroke. Journal of Neurophysiology. 2019;121(4):1465–77.	No	Irrelevent population and/or intervention
974	Heremans E, Nackaerts E, Vervoort G, Broeder S, Swinnen SP, Nieuwboer A. Impaired retention of motor learning of writing skills in patients with Parkinson’s disease with freezing of gait. PLoS ONE [Internet]. 2016;11(2). Available from: https://www.scopus.com/inward/record.uri?eid=2-s2.0-84959386868&doi=10.1371%2Fjournal.pone.0148933&partnerID=40&md5=489b796782c4d19a0b9b1bdd0d4537d1	No	Irrelevent population and/or intervention
975	Andrews C, Kakooza-Mwesige A, Almeida R, Swartling Peterson S, Wabwire-Mangen F, Eliasson AC, et al. Impairments, functional limitations, and access to services and education for children with cerebral palsy in Uganda: a population-based study. Developmental Medicine and Child Neurology. 2020;62(4):454–62.	No	Irrelevent population and/or intervention
976	Konrad P, Shanks T. Implantable brain computer interface: Challenges to neurotechnology translation. NEUROBIOLOGY OF DISEASE. 2010;38(3, SI):369–75.	No	Irrelevent population and/or intervention
977	Skarżyński H, Plichta Ł, Król B, Beata Cywka K, Skarżyński PH. Implantation of the vibrant soundbridge in a case of bilateral malformation of the middle and external ear. American Journal of Case Reports [Internet]. 2021;22(1). Available from: https://www.scopus.com/inward/record.uri?eid=2-s2.0-85105448647&doi=10.12659%2FAJCR.929933&partnerID=40&md5=612fbf935169af29d68200a970922d10	No	Irrelevent population and/or intervention
978	Skarzynski H, Plichta L, Krol B, Cywka KB, Skarzynski PH. Implantation of the Vibrant Soundbridge in a Case of Bilateral Malformation of the Middle and External Ear. AMERICAN JOURNAL OF CASE REPORTS. 2021;22.	No	Irrelevent population and/or intervention
979	Hochberg L, Cochrane T. Implanted Neural Interfaces: Ethics in Treatment and Research [Internet]. 2013. (Neuroethics in Practice). Available from: https://www.scopus.com/inward/record.uri?eid=2-s2.0-84960265106&doi=10.1093%2Facprof%3Aoso%2F9780195389784.003.0017&partnerID=40&md5=19384cf9f4367dc0bab161b4c55f738c	No	Irrelevent population and/or intervention
980	Gaussens L, Baziard M, de Mauléon A, Delrieu J, Nourhashémi F, Vellas B, et al. Implementation of the ICOPE program in the care trajectory of patients with Alzheimer’s disease or related disorders [Implémentation du programme ICOPE dans le parcours de soins du patient atteint d’une maladie d’Alzheimer ou maladie apparentée]. NPG Neurologie - Psychiatrie - Geriatrie. 2020;20(120):120S25–32.	No	Irrelevent population and/or intervention
981	Hazen M, Cushing SL. Implications of Concurrent Vestibular Dysfunction in Pediatric Hearing Loss. Current Otorhinolaryngology Reports. 2020;8(3):267–75.	No	Irrelevent population and/or intervention
982	Zeugin D, Arfa N, Notter M, Murray MM, Ionta S. Implicit self-other discrimination affects the interplay between multisensory affordances of mental representations of faces. BEHAVIOURAL BRAIN RESEARCH. 2017;333:282–5.	No	Irrelevent population and/or intervention
983	Tabrett DR, Latham K. Important areas of the central binocular visual field for daily functioning in the visually impaired. Ophthalmic & physiological optics : the journal of the British College of Ophthalmic Opticians (Optometrists). 2012 Mar;32(2):156–63.	No	Irrelevent population and/or intervention
984	Sundaram KM, Prakash P, Karthikeyan D, Mammo WD. Improved carbon nanotube field effect transistor for designing a hearing aid filtering application. Journal of Nanomaterials [Internet]. 2021;2021. Available from: https://www.scopus.com/inward/record.uri?eid=2-s2.0-85118996769&doi=10.1155%2F2021%2F7024032&partnerID=40&md5=a516fb5a2973ed8e5330346f63a03dd2	No	Irrelevent population and/or intervention
985	van Ooijen MW, Heeren A, Smulders K, Geurts ACH, Janssen TWJ, Beek PJ, et al. Improved gait adjustments after gait adaptability training are associated with reduced attentional demands in persons with stroke. Experimental Brain Research. 2015;233(3):1007–18.	No	Irrelevent population and/or intervention
986	Wang P, Lv HT, Zhang AH, Sun H, Yan GL, Han Y, et al. Improved ultra-performance liquid chromatography with electrospray ionization quadrupole-time-of-flight high-definition mass spectrometry method for the rapid analysis of the chemical constituents of a typical medical formula: Liuwei Dihuang Wan. Journal of Separation Science. 2013;36(21–22):3511–6.	No	Irrelevent population and/or intervention
987	Rine RM, Braswell J, Fisher D, Joyce K, Kalar K, Shaffer M. Improvement of motor development and postural control following intervention in children with sensorineural hearing loss and vestibular impairment. International Journal of Pediatric Otorhinolaryngology. 2004;68(9):1141–8.	No	Irrelevent population and/or intervention
988	Falcon Gonzalez JC, Borkoski Barreiro S, Ramos De Miguel A, Ramos Macias A. Improvement of speech perception in noise and quiet using a customised Frequency-Allocation Programming (FAP) method. ACTA OTORHINOLARYNGOLOGICA ITALICA. 2019;39(3):178–85.	No	Irrelevent population and/or intervention
989	Shayman CS, Earhart GM, Hullar TE. Improvements in Gait with Hearing AIDS and Cochlear Implants. Otology and Neurotology. 2017;38(4):484–6.	yes
990	Garvelink MM, Agbadjé TT, Freitas A, Bergeron L, Petitjean T, Dugas M, et al. Improving a Web-Based Tool to Support Older Adults to Stay Independent at Home: Qualitative Study. JMIR mHealth and uHealth. 2020 Jul;8(7):e16979–e16979.	No	Irrelevent population and/or intervention
991	Imms C, Novak I, Kerr C, Shields N, Randall M, Harvey A, et al. Improving allied health professionals’ research implementation behaviours for children with cerebral palsy: protocol for a before-after study. IMPLEMENTATION SCIENCE. 2015;10.	No	Irrelevent population and/or intervention
992	Hersh MA. Improving Deafblind Travelers’ Experiences: An International Survey. JOURNAL OF TRAVEL RESEARCH. 2016;55(3):380–94.	No	Irrelevent population and/or intervention
993	Uchitomi H, Suzuki K, Nishi T, Matsumura S, Hove MJ, Orimo S, et al. Improving gait performance in Parkinson’s disease by interpersonal synchrony-based dynamic stabilization. In 2012. p. 249–54. Available from: https://www.scopus.com/inward/record.uri?eid=2-s2.0-84867657847&doi=10.1109%2FICCME.2012.6275639&partnerID=40&md5=9ac3273ca579451d81772294cc6630ca	No	Irrelevent population and/or intervention
994	Allum JHJ, Carpenter MG, Horslen BC, Davis JR, Honegger F, Tang KS, et al. Improving impaired balance function: real-time versus carry-over effects of prosthetic feedback. Annual International Conference of the IEEE Engineering in Medicine and Biology Society IEEE Engineering in Medicine and Biology Society Annual International Conference. 2011;2011:1314–8.	No	Irrelevent population and/or intervention
995	Rodriguez-Ugarte M, Ianez E, Ortiz M, Azorin JM. Improving Real-Time Lower Limb Motor Imagery Detection Using tDCS and an Exoskeleton. FRONTIERS IN NEUROSCIENCE. 2018;12.	No	Irrelevent population and/or intervention
996	Matanis J, Raz A, Rafoul B, Lehavi A. Improving sustainability – Determining the efficacy and safety of reusable forced air warming blankets. 2022;	No	Irrelevent population and/or intervention
997	Cherian K, Cherian N, Cook C, Kaltenbach JA. Improving Tinnitus with Mechanical Treatment of the Cervical Spine and Jaw. JOURNAL OF THE AMERICAN ACADEMY OF AUDIOLOGY. 2013;24(7):544–55.	No	Irrelevent population and/or intervention
998	Jaume-I-Capó A, Martínez-Bueso P, Moyà-Alcover B, Varona J. Improving Vision-Based Motor Rehabilitation Interactive Systems for Users with Disabilities Using Mirror Feedback. Scientific World Journal [Internet]. 2014;2014. Available from: https://www.scopus.com/inward/record.uri?eid=2-s2.0-84931444906&doi=10.1155%2F2014%2F964576&partnerID=40&md5=4888f640fbac69b20ab51b7d1d34d3cf	No	Irrelevent population and/or intervention
999	Alemdaroglu E, Ucan H, Topcuoglu AM, Sivas F, Alemdarolu E, Uçan H, et al. In-hospital predictors of falls in community-dwelling individuals after stroke in the first 6 months after a baseline evaluation: A prospective cohort study. ARCHIVES OF PHYSICAL MEDICINE AND REHABILITATION. 2012 Dec;93(12):2244–50.	No	Irrelevent population and/or intervention
1000	Kranrattanasuit N. Inaccessible public bus services in Thailand. Asia Pacific Journal on Human Rights and the Law. 2017;18(1):1–27.	No	Irrelevent population and/or intervention
1001	Białoszewski D, Słupik A, Lewczuk E, Gotlib J, Mosiołek A, Mierzwińska A. Incidence of falls and their effect on mobility of individuals over 65 years of age relative to their place of residence. Ortopedia, traumatologia, rehabilitacja. 2008;10(5):441–8.	No	Irrelevent population and/or intervention
1002	Von Renteln-Kruse W, Krause T. Incidence of in-hospital falls in geriatric patients before and after the introduction of an interdisciplinary team-based fall-prevention intervention. Journal of the American Geriatrics Society. 2007;55(12):2068–74.	No	Irrelevent population and/or intervention
1003	Drummond FMM, Lourenço RA, de Souza Lopes C. Incidence, persistence and risk factors of fear of falling in older adults: Cohort study (2008-2013) in Rio de Janeiro, Brazil. Revista de Saude Publica. 2020;54:1–13.	No	Irrelevent population and/or intervention
1004	Malini Drummond FM, Lourenco RA, Lopes C de S. Incidence, persistence and risk factors of fear of falling in older adults: cohort study (2008-2013) in Rio de Janeiro, Brazil. REVISTA DE SAUDE PUBLICA. 2020;54.	No	Irrelevent population and/or intervention
1005	Irish JEN. Increasing participation: Using the principles of universal design to create accessible conferences. Journal of Convention and Event Tourism. 2020;21(4):308–30.	No	Irrelevent population and/or intervention
1006	Leow LA, Parrott T, Grahn JA. Individual differences in beat perception affect gait responses to low- and high-groove music. Frontiers in Human Neuroscience [Internet]. 2014;8(OCT). Available from: https://www.scopus.com/inward/record.uri?eid=2-s2.0-84933673824&doi=10.3389%2Ffnhum.2014.00811&partnerID=40&md5=afafd99acaa63393ea0798fcbe9d4e2c	No	Irrelevent population and/or intervention
1007	Bowman EL, Liu L. Individuals with severely impaired vision can learn useful orientation and mobility skills in virtual streets and can use them to improve real street safety. PloS one. 2017;12(4):e0176534–e0176534.	No	Irrelevent population and/or intervention
1008	Sabharwal S, Mukherjee R, Shukla A, Tamizharasi, Mythili T. Indoor assistance for elderly and disabled people. Research Journal of Pharmacy and Technology. 2017;10(7):2163–72.	No	Irrelevent population and/or intervention
1009	Riehle TH, Anderson SM, Lichter PA, Whalen WE, Giudice NA. Indoor inertial waypoint navigation for the blind. Annual International Conference of the IEEE Engineering in Medicine and Biology Society IEEE Engineering in Medicine and Biology Society Annual International Conference. 2013;2013:5187–90.	No	Irrelevent population and/or intervention
1010	Fino PC, Wilhelm J, Parrington L, Stuart S, Chesnutt JC, King LA. Inertial Sensors Reveal Subtle Motor Deficits When Walking with Horizontal Head Turns after Concussion. Journal of Head Trauma Rehabilitation. 2019;34(2):E74–81.	No	Irrelevent population and/or intervention
1011	KOSKINEN T, SANTAVUORI P, SAINIO K, LAPPI M, KALLIO AK, PIHKO H. INFANTILE ONSET SPINOCEREBELLAR ATAXIA WITH SENSORY NEUROPATHY - A NEW INHERITED DISEASE. JOURNAL OF THE NEUROLOGICAL SCIENCES. 1994;121(1):50–6.	No	Irrelevent population and/or intervention
1012	Reychler G, Duranceau C, Aubriot AS, Caty G, Pieters T, Liistro G. Influence of a distractive auditory stimulus on 6 minute walking test in COPD patients. EUROPEAN RESPIRATORY JOURNAL. 2013;42(57).	No	Irrelevent population and/or intervention
1013	Souto C da S, Lueddemann H, Lipski S, Dietz M, Kollmeier B. Influence of attention on speech-rhythm evoked potentials: first steps towards an auditory brain-computer interface driven by speech. BIOMEDICAL PHYSICS \& ENGINEERING EXPRESS. 2016;2(6).	No	Irrelevent population and/or intervention
1014	Lheureux A, Warlop T, Cambier C, Chemin B, Stoquart G, Detrembleur C, et al. Influence of Autocorrelated Rhythmic Auditory Stimulations on Parkinson’s Disease Gait Variability: Comparison With Other Auditory Rhythm Variabilities and Perspectives. FRONTIERS IN PHYSIOLOGY. 2020;11.	No	Irrelevent population and/or intervention
1015	Bayat A, Farhadi M, Emamdjomeh H, Nadimi Z, Mirmomeni G, Saki N. Influence of cochlear implantation on balance function in pediatrics. International Tinnitus Journal. 2020;24(1):31–5.	no	Irrelevent population and/or intervention
1016	Louza J, Rösel C, Gürkov R, Krause E, Ihler F. Influence of Cochlear Implantation on Postural Control and Risk of Falls. Audiology and Neurotology. 2019;24(5):245–52.	no	Did not measure gait
1017	Slavkovic S, Golubovic S, Vojnovic M, Nadj C. INFLUENCE OF COGNITIVE AND MOTOR ABILITIES ON THE LEVEL OF CURRENT FUNCTIONING IN PEOPLE WITH MULTIPLE SCLEROSIS. ZDRAVSTVENO VARSTVO. 2019;58(2):54–61.	No	Irrelevent population and/or intervention
1018	Spildooren J, Vercruysse S, Heremans E, Galna B, Verheyden G, Vervoort G, et al. Influence of Cueing and an Attentional Strategy on Freezing of Gait in Parkinson Disease During Turning. Journal of neurologic physical therapy : JNPT. 2017 Apr;41(2):129–35.	No	Irrelevent population and/or intervention
1019	Reychler G, Fabre J, Lux A, Caty G, Pieters T, Liistro G. Influence of Different Kinds of Music on Walking in Children. REHABILITATION NURSING. 2017;42(1):33–8.	No	Irrelevent population and/or intervention
1020	Seiwerth I, Jonen J, Rahne T, Schwesig R, Lauenroth A, Hullar TE, et al. Influence of hearing on vestibulospinal control in healthy subjects. German version. HNO. 2018;66(8):590–7.	No	normal hearing
1021	Choi D, Choi W, Lee S. Influence of Nintendo Wii Fit Balance Game on Visual Perception, Postural Balance, and Walking in Stroke Survivors: A Pilot Randomized Clinical Trial. GAMES FOR HEALTH JOURNAL. 2018;7(6):377–84.	No	Irrelevent population and/or intervention
1022	Misiaszek JE, Chodan SDC, McMahon AJ, Fenrich KK. Influence of Pairing Startling Acoustic Stimuli with Postural Responses Induced by Light Touch Displacement. APPLIED SCIENCES-BASEL. 2020;10(1).	No	Irrelevent population and/or intervention
1023	Galvin III JJ, Fu QJ. Influence of stimulation rate and loudness growth on modulation detection and intensity discrimination in cochlear implant users. HEARING RESEARCH. 2009;250(1–2):46–54.	No	Irrelevent population and/or intervention
1024	Cretallaz C, Boutabla A, Cavuscens S, Ranieri M, Nguyen TAK, Kingma H, et al. Influence of systematic variations of the stimulation profile on responses evoked with a vestibular implant prototype in humans. JOURNAL OF NEURAL ENGINEERING. 2020;17(3).	No	Irrelevent population and/or intervention
1025	Brasileiro A, Gama G, Trigueiro L, Ribeiro T, Silva E, Galvão É, et al. Influence of visual and auditory biofeedback on partial body weight support treadmill training of individuals with chronic hemiparesis: A randomized controlled clinical trial. European Journal of Physical and Rehabilitation Medicine. 2015;51(1):49–58.	No	Irrelevent population and/or intervention
1026	Chang KF, Chang KH, Chi WC, Huang SW, Yen CF, Liao HF, et al. Influence of visual impairment and hearing impairment on functional dependence status among people in Taiwan-An evaluation using the WHODAS 2.0 score. Journal of the Chinese Medical Association : JCMA. 2018 Apr;81(4):376–82.	No	Irrelevent population and/or intervention
1027	Ribeiro RT, Dos Santos-Neto D, Braga-Neto P, Barsottini OGP. Inherited manganism. Clinical Neurology and Neurosurgery. 2013;115(8):1536–8.	No	Irrelevent population and/or intervention
1028	Menezes MP, North KN. Inherited neuromuscular disorders: Pathway to diagnosis. Journal of Paediatrics and Child Health. 2012;48(6):458–65.	No	Irrelevent population and/or intervention
1029	Burger RM, Fukui I, Ohmori H, Rubel EW. Inhibition in the balance: binaurally coupled inhibitory feedback in sound localization circuitry. JOURNAL OF NEUROPHYSIOLOGY. 2011;106(1):4–14.	No	Irrelevent population and/or intervention
1030	Jang SH, Bae CH, Seo JP. Injury of auditory radiation and sensorineural hearing loss from mild traumatic brain injury. Brain injury. 2019;33(2):249–52.	No	Irrelevent population and/or intervention
1031	Smouha E. Inner ear disorders. NeuroRehabilitation. 2013;32(3):455–62.	No	Irrelevent population and/or intervention
1032	Schlösser M, Schnitzer A, Ying H, Silex C, Schiek M. INODE: Intelligent network operating device for neurological and neurophysiological research. In 2008. p. 1710–3. Available from: https://www.scopus.com/inward/record.uri?eid=2-s2.0-70350641247&doi=10.1007%2F978-3-540-89208-3_407&partnerID=40&md5=1df38e124c35c347f8b9d4d61f5ed264	No	Irrelevent population and/or intervention
1033	Warnecke J, Devine N, Olen C. Inpatient physical therapy rehabilitation provided for a patient with complete vision loss following a traumatic brain injury. Brain Injury. 2015;29(7–8):993–9.	No	Irrelevent population and/or intervention
1034	Fu JB, Nelson MB, Bruera E. Inpatient rehabilitation of Cerebellopontine angle Epidermoid cysts: Report of 3 cases. Neurosurgery Quarterly. 2014;24(3):197–202.	No	Irrelevent population and/or intervention
1035	Pieruccini-Faria F, Jones JA, Almeida QJ. INSIGHT INTO DOPAMINE-DEPENDENT PLANNING DEFICITS IN PARKINSON’S DISEASE: A SHARING OF COGNITIVE \& SENSORY RESOURCES. NEUROSCIENCE. 2016;318:219–29.	No	Irrelevent population and/or intervention
1036	Sabate M, Rodriguez M, Llanos C. Integration of auditory and kinesthetic information in motion: Alterations in Parkinson’s disease. NEUROPSYCHOLOGY. 2008;22(4):462–8.	No	Irrelevent population and/or intervention
1037	Akhter M, Ashraf M, Ali A, Rizwan I, Rehman R. Integration of therapies in autistic children; A survey based in Karachi, Pakistan. Journal of the Pakistan Medical Association. 2018;68(10):1508–12.	No	Irrelevent population and/or intervention
1038	Reid SM, Meehan EM, Arnup SJ, Reddihough DS. Intellectual disability in cerebral palsy: a population-based retrospective study. Developmental medicine and child neurology. 2018 Jul;60(7):687–94.	No	Irrelevent population and/or intervention
1039	Wu TF, Tsai PS, Hu NT, Chen JY. Intelligent wheeled mobile robots for blind navigation application. ENGINEERING COMPUTATIONS. 2017;34(2):214–38.	No	Irrelevent population and/or intervention
1040	Cha Y, Kim Y, Hwang S, Chung Y. Intensive gait training with rhythmic auditory stimulation in individuals with chronic hemiparetic stroke: A pilot randomized controlled study. NeuroRehabilitation. 2014;35(4):681–8.	No	Irrelevent population and/or intervention
1041	Phillips JO, Ling L, Nowack A, Rebollar B, Rubinstein JT. Interactions between auditory and vestibular modalities during stimulation with a combined vestibular and cochlear prosthesis. Audiology and Neurotology. 2020;25(1–2):96–108.	No	Irrelevent population and/or intervention
1042	Plummer-D’Amato P, Altmann LJP, Saracino D, Fox E, Behrman AL, Marsiske M. Interactions between cognitive tasks and gait after stroke: a dual task study. Gait & posture. 2008 May;27(4):683–8.	No	Irrelevent population and/or intervention
1043	Muto T, Herzberger B, Hermsdoerfer J, Miyake Y, Poeppel E. Interactive cueing with walk-Mate for hemiparetic stroke rehabilitation. Journal of NeuroEngineering and Rehabilitation [Internet]. 2012;9(1). Available from: https://www.scopus.com/inward/record.uri?eid=2-s2.0-84865099873&doi=10.1186%2F1743-0003-9-58&partnerID=40&md5=5a62ad27bd78591eedba1b2962f17a1a	No	Irrelevent population and/or intervention
1044	Muto T, Herzberger B, Hermsdörfer J, Miyake Y, Pöppel E. Interactive gait training device “Walk-Mate” for hemiparetic stroke rehabilitation. In 2007. p. 2268–74. Available from: https://www.scopus.com/inward/record.uri?eid=2-s2.0-51349164030&doi=10.1109%2FIROS.2007.4399032&partnerID=40&md5=8a74a6e42ae823e0904974b924095fd3	No	Irrelevent population and/or intervention
1045	Schwenk M, Grewal GS, Holloway D, Muchna A, Garland L, Najafi B. Interactive sensor-based balance training in older cancer patients with chemotherapy-induced peripheral neuropathy: A randomized controlled trial. Gerontology. 2016;62(5):553–63.	No	Irrelevent population and/or intervention
1046	San Martín Valenzuela C, Dueñas Moscardó L, López-Pascual J, Serra-Añó P, Tomás JM. Interference of functional dual-tasks on gait in untrained people with Parkinson’s disease and healthy controls: A cross-sectional study. BMC Musculoskeletal Disorders [Internet]. 2020;21(1). Available from: https://www.scopus.com/inward/record.uri?eid=2-s2.0-85086915711&doi=10.1186%2Fs12891-020-03431-x&partnerID=…	No	Irrelevent population and/or intervention
1047	San Martin Valenzuela C, Moscardo LD, Lopez-Pascual J, Serra-Ano P, Tomas JM. Interference of functional dual-tasks on gait in untrained people with Parkinson’s disease and healthy controls: a cross-sectional study. BMC MUSCULOSKELETAL DISORDERS. 2020;21(1).	No	Irrelevent population and/or intervention
1048	Bergin M, Bird P, Wright A. Internal carotid artery dissection following canalith repositioning procedure. The Journal of laryngology and otology. 2010 May;124(5):575–6.	No	Irrelevent population and/or intervention
1049	Weir-Mayta P, Spencer KA, Eadie TL, Yorkston K, Savaglio S, Woollcott C. Internally Versus Externally Cued Speech in Parkinson’s Disease and Cerebellar Disease. AMERICAN JOURNAL OF SPEECH-LANGUAGE PATHOLOGY. 2017;26(2, SI):583–95.	No	Irrelevent population and/or intervention
1050	International Symposium on Management Intelligent Systems, IS-MiS 2013. Advances in Intelligent Systems and Computing [Internet]. 2013;220. Available from: https://www.scopus.com/inward/record.uri?eid=2-s2.0-84947199549&partnerID=40&md5=c130a4e4b7f6a0b782b6ae39590f7605	No	Irrelevent population and/or intervention
1051	Andersson G, Lunner T, Laplante-Lévesque A, Preminger JE. Internet and audiology: A review of the first international meeting. American Journal of Audiology. 2015;24(3):269–70.	No	Irrelevent population and/or intervention
1052	Uchitomi H, Suzuki K, Nishi T, Hove MJ, Wada Y, Orimo S, et al. Interpersonal synchrony-based dynamic stabilization of the gait rhythm between human and virtual robot - Clinical application to festinating gait of Parkinson’s disease patient. In 2012. p. 460–5. Available from: https://www.scopus.com/inward/record.uri?eid=2-s2.0-84876585730&doi=10.1109%2FMHS.2012.6492492&partnerID=40&md5=ab9df7468d…	No	Irrelevent population and/or intervention
1053	Perez Cordoba EA, Sobrino Sanchez R, Estrada Contreras O, Chillon Martinez R. INTERVENTION THROUGH AUDITORY FEEDBACK TO IMPROVE BALANCE IN WOMEN WHO DO PHYSICAL ACTIVITY. REVISTA DE PSICOLOGIA DEL DEPORTE. 2014;23(2):327–35.	No	Irrelevent population and/or intervention
1054	Hollands KL, Pelton TA, Tyson SF, Hollands MA, van Vliet PM. Interventions for coordination of walking following stroke: Systematic review. Gait and Posture. 2012;35(3):349–59.	No	Irrelevent population and/or intervention
1055	Nombela C, Hughes LE, Owen AM, Grahn JA. Into the groove: Can rhythm influence Parkinson’s disease? Neuroscience and Biobehavioral Reviews. 2013;37(10):2564–70.	No	Irrelevent population and/or intervention
1056	Ramos-Macias A, O’Leary S, Ramos-deMiguel A, Bester C, Falcon-González JC. Intraoperative Intracochlear Electrocochleography and Residual Hearing Preservation Outcomes When Using Two Types of Slim Electrode Arrays in Cochlear Implantation. Otology & neurotology : official publication of the American Otological Society, American Neurotology Society [and] European Academy of Otology and Neurotology…	No	Irrelevent population and/or intervention
1057	Rozman PA, Benjamin CG, Kondziolka D, Sen C, Roland J.T. Jr, Zagzag D, et al. Intraosseous Petrous Apex Schwannoma: Case Report and Review of Literature. World Neurosurgery. 2019;132:182–7.	No	Irrelevent population and/or intervention
1058	Mohammadi S, Mokhtarinia HR, Jafarpisheh AS, Kasaeian A, Osqueizadeh R. Investigating the Effects of Different Working Postures on Cognitive Performance. ARCHIVES OF REHABILITATION. 2018;18(4):268–77.	No	Irrelevent population and/or intervention
1059	Saki N, Abshirini H, Karkhaneh S, Bayat A. Investigating the effects of vestibular rehabilitation on balance function in cochlear implant recipients. International Tinnitus Journal. 2020;24(1):36–9.	no	Did not measure gait
1060	Farahbod M, Ahmadi-Kahjough M, Sattari M. Investigating the Prevalence of Head and Upper Extremity Deformities in Students with Special Needs. ARCHIVES OF REHABILITATION. 2016;16(4):286–93.	No	Irrelevent population and/or intervention
1061	Altin B, Aksoy S. Investigation of the effects of cognitive tasks on balance performance in young adults. AMERICAN JOURNAL OF OTOLARYNGOLOGY. 2020;41(6).	No	Irrelevent population and/or intervention
1062	Naik K, Sawant N, Kamat G, Kandolkar S, Marchon N. IRIS: An Application for the Visually Impaired Using Google Cloud API. Lecture Notes in Electrical Engineering. 2021;703:29–43.	No	Irrelevent population and/or intervention
1063	Kulkarni AM, Rajput K, Raglan E, Abrams D, Bitner-Glindzicz M. Is gross motor delay secondary to bilateral vestibular hypofunction in Jervell and Lange-Nielsen syndrome? Audiological Medicine. 2012;10(2):93–8.	No	Irrelevent population and/or intervention
1064	Canepa P, Pedulla L, Bisio A, Ruggeri P, Bove M. Is the 12 minute-walk/run test a predictive index of cognitive fitness in young healthy individuals? A pilot study on aerobic capacity and working memory in a real-life scenario. NEUROSCIENCE LETTERS. 2020;728.	No	Irrelevent population and/or intervention
1065	de Leon RD, Roy RR, Edgerton VF. Is the recovery of stepping following spinal cord injury mediated by modifying existing neural pathways or by generating new pathways? A perspective. PHYSICAL THERAPY. 2001;81(12):1904–11.	No	Irrelevent population and/or intervention
1066	Bent LR, McFadyen BJ, Inglis JT. Is the use of vestibular information weighted differently across the initiation of walking? EXPERIMENTAL BRAIN RESEARCH. 2004;157(4):407–16.	No	Irrelevent population and/or intervention
1067	Elbasan B, Duzgun I, Oskay D. Is there any difference in health related quality of life, self care and social function in children with different disabilities living in Turkey? Iranian Journal of Pediatrics. 2013;23(3):281–8.	No	Irrelevent population and/or intervention
1068	Karapolat H, Celebisoy N, Kirazli Y, Ozgen G, Gode S, Gokcay F, et al. Is vestibular rehabilitation as effective in bilateral vestibular dysfunction as in unilateral vestibular dysfunction? European Journal of Physical and Rehabilitation Medicine. 2014;50(6):657–63.	No	Irrelevent population and/or intervention
1069	Schloesser M, Schnitzer A, Ying H, Silex C, Schiek M. iSANLA: Intelligent sensor and Actuator Network for Life science Applications. In 2008. p. 2369–72. Available from: https://www.scopus.com/inward/record.uri?eid=2-s2.0-61849159973&doi=10.1109%2Fiembs.2008.4649675&partnerID=40&md5=2dce8cc091314f62fe47d47f52f66c98	No	Irrelevent population and/or intervention
1070	Punch R, Hyde M, Creed PA. Issues in the school-to-work transition of hard of hearing adolescents. American annals of the deaf. 2004;149(1):28–38.	No	Irrelevent population and/or intervention
1071	Taylor AB, Blackburn N. “It makes me feel part of the society”: Return-to-work decisions of SSDI beneficiaries. Journal of Vocational Rehabilitation. 2020;53(3):319–33.	No	Irrelevent population and/or intervention
1072	Adams SG, Jog M, Eadie T, Dykstra A, Gauthier G, Vercher JL. Jaw and finger movements during visual and auditory motor tracking in Parkinson disease. JOURNAL OF MEDICAL SPEECH-LANGUAGE PATHOLOGY. 2004;12(4):125–30.	No	Irrelevent population and/or intervention
1073	Siem G, Früh A, Leren TP, Heimdal K, Teig E, Harris S. Jervell and Lange-Nielsen syndrome in Norwegian children: Aspects around cochlear implantation, hearing, and balance. Ear and Hearing. 2008;29(2):261–9.	No	Irrelevent population and/or intervention
1074	Nunokawa K, Seki Y, Ino S, Doi K. Judging hardness of an object from the sounds of tapping created by a white cane. In 2014. p. 5876–9. Available from: https://www.scopus.com/inward/record.uri?eid=2-s2.0-84929493270&doi=10.1109%2FEMBC.2014.6944965&partnerID=40&md5=0658f793c9bb64d3ecfcbe3b9255a9b0	No	Irrelevent population and/or intervention
1075	Amini A, Banitsas K, Young WR. Kinect4FOG: monitoring and improving mobility in people with Parkinson’s using a novel system incorporating the Microsoft Kinect v2. DISABILITY AND REHABILITATION-ASSISTIVE TECHNOLOGY. 2019;14(6):566–73.	No	Irrelevent population and/or intervention
1076	Nessler JA, Gilliland SJ. Kinematic analysis of side-by-side stepping with intentional and unintentional synchronization. GAIT \& POSTURE. 2010;31(4):527–9.	No	Irrelevent population and/or intervention
1077	Krasovsky T, Berman S, Liebermann DG. Kinematic features of continuous hand reaching movements under simple and complex rhythmical constraints. JOURNAL OF ELECTROMYOGRAPHY AND KINESIOLOGY. 2010;20(4):636–41.	No	Irrelevent population and/or intervention
1078	Felicio DC, Pereira DS, de Queiroz BZ, da Silva JP, Leopoldino AAO, Pereira LSM. Kinesiophobia is not associated with disability in elderly women with acute low back pain: Back Complaints in the Elders (BACE) Brazil study results. SPINE JOURNAL. 2016;16(5):619–25.	No	Irrelevent population and/or intervention
1079	Felício DC, Pereira DS, de Queiroz BZ, da Silva JP, Leopoldino AAO, Pereira LSM, et al. Kinesiophobia is not associated with disability in elderly women with acute low back pain: Back Complaints in the Elders (BACE) Brazil study results. SPINE JOURNAL. 2016 May;16(5):619–25.	No	Irrelevent population and/or intervention
1080	Aruin AS, Sharma A, Larkins R, Chaudhuri G. Knee position feedback: its effect on management of pelvic instability in a stroke patient. DISABILITY AND REHABILITATION. 2000;22(15):690–2.	No	Irrelevent population and/or intervention
1081	Clerici I, Maestri R, Bonetti F, Ortelli P, Volpe D, Ferrazzoli D, et al. Land Plus Aquatic Therapy Versus Land-Based Rehabilitation Alone for the Treatment of Freezing of Gait in Parkinson Disease: A Randomized Controlled Trial. PHYSICAL THERAPY. 2019;99(5):591–600.	No	Irrelevent population and/or intervention
1082	Park HK, Lee HJ, Lee SJ, Lee WH. Land-based and aquatic trunk exercise program improve trunk control, balance and activities of daily living ability in stroke: a randomized clinical trial. EUROPEAN JOURNAL OF PHYSICAL AND REHABILITATION MEDICINE. 2019;55(6):687–94.	No	Irrelevent population and/or intervention
1083	Shah KJ, Chamoun RB. Large vestibular schwannomas presenting during pregnancy: Management strategies. Journal of Neurological Surgery, Part B: Skull Base. 2014;75(3):214–20.	No	Irrelevent population and/or intervention
1084	Bunting-Perry L, Spindler M, Robinson KM, Noorigian J, Cianci HJ, Duda JE. Laser light visual cueing for freezing of gait in Parkinson disease: A pilot study with male participants. JOURNAL OF REHABILITATION RESEARCH AND DEVELOPMENT. 2013;50(2):223–9.	No	Irrelevent population and/or intervention
1085	Book S, Ulbrecht G, Tomandl J, Kuehlein T, Gotthardt S, Freiberger E, et al. Laying the foundation for an International Classification of Functioning, Disability and Health Core Set for community-dwelling elderly adults in primary care: the clinical perspective identified in a cross-sectional study. BMJ open. 2020;10(11):e038434–e038434.	No	Irrelevent population and/or intervention
1086	McNerney KM, Coad ML, Burkard RF. Learning Effects and the Sensory Organization Test: Influence of a Unilateral Peripheral Vestibular Impairment. AMERICAN JOURNAL OF AUDIOLOGY. 2018;27(4):539–46.	No	Irrelevent population and/or intervention
1087	Hasegawa N, Takeda K, Sakuma M, Mani H, Maejima H, Asaka T. Learning effects of dynamic postural control by auditory biofeedback versus visual biofeedback training. GAIT \& POSTURE. 2017;58:188–93.	No	Irrelevent population and/or intervention
1088	Wrisley DM, Stephens MJ, Mosley S, Wojnowski A, Duffy J, Burkard R. Learning effects of repetitive administrations of the sensory organization test in healthy young adults. ARCHIVES OF PHYSICAL MEDICINE AND REHABILITATION. 2007;88(8):1049–54.	No	normal hearing
1089	Hayman KJ, Kerse N, Dyall L, Kepa M, Teh R, Wham C, et al. Life and Living in Advanced Age: A Cohort Study in New Zealand -Te Puawaitanga o Nga Tapuwae Kia Ora Tonu, LiLACS NZ: Study protocol. BMC GERIATRICS. 2012;12.	No	Irrelevent population and/or intervention
1090	Vasudevan V, Bouldin E, Bloodworth S, Rocafort L. Likelihood of Meeting Physical Activity Guidelines of Veterans Who Are Obese by Disability Status. AMERICAN JOURNAL OF HEALTH PROMOTION. 2019;33(8):1194–9.	No	Irrelevent population and/or intervention
1091	Van Hedel HJA, Wirth B, Dietz V. Limits of locomotor ability in subjects with a spinal cord injury. Spinal Cord. 2005;43(10):593–603.	No	Irrelevent population and/or intervention
1092	Perry BJ, Martino R, Yunusova Y, Plowman EK, Green JR. Lingual and Jaw Kinematic Abnormalities Precede Speech and Swallowing Impairments in ALS. Dysphagia. 2018 Dec;33(6):840–7.	No	Irrelevent population and/or intervention
1093	Faedda N, Guariglia C, Piccardi L, Natalucci G, Rossetti S, Baglioni V, et al. Link Between Topographic Memory and the Combined Presentation of ADHD (ADHD-C): A Pilot Study. FRONTIERS IN PSYCHIATRY. 2021;12.	No	Irrelevent population and/or intervention
1094	Cubick J, Buchholz JM, Best V, Lavandier M, Dau T. Listening through hearing aids affects spatial perception and speech intelligibility in normal-hearing listeners. JOURNAL OF THE ACOUSTICAL SOCIETY OF AMERICA. 2018;144(5):2896–905.	No	normal hearing
1095	Lopez WOC, Escalante Higuera CA, Fonoff ET, Souza C de O, Albicker U, Espinoza Martinez JA. Listenmee (R) and Listenmee (R) smartphone application: Synchronizing walking to rhythmic auditory cues to improve gait in Parkinson’s disease. HUMAN MOVEMENT SCIENCE. 2014;37:147–56.	No	Irrelevent population and/or intervention
1096	Won CW, Yoo HJ, Yu SH, Kim CO, Durnlao LCI, Dewiasty E, et al. Lists of geriatric syndromes in the Asian-Pacific geriatric societies. EUROPEAN GERIATRIC MEDICINE. 2013;4(5):335–8.	No	Irrelevent population and/or intervention
1097	Tamburella F, Lorusso M, Tagliamonte NL, Bentivoglio F, Bigioni A, Pisotta I, et al. Load Auditory Feedback Boosts Crutch Usage in Subjects With Central Nervous System Lesions: A Pilot Study. Frontiers in Neurology [Internet]. 2021;12. Available from: https://www.scopus.com/inward/record.uri?eid=2-s2.0-85111016889&doi=10.3389%2Ffneur.2021.700472&partnerID=40&md5=a7edc54f634137fad5128a6bd48a2f26	No	Irrelevent population and/or intervention
1098	Nonnekes J, van Geel K, Nijhuis LBO, Bloem BR, Geurts AC, Weerdesteyn V. LOADING ENHANCES THE OCCURRENCE OF STARTLE RESPONSES IN LEG MUSCLES. NEUROSCIENCE. 2013;240:186–90.	No	Irrelevent population and/or intervention
1099	Mackay D, Reid L. Local and distant residence times of contaminants in multi-compartment models. Part I: A review of the theoretical basis. Environmental Pollution. 2008;156(3):1196–203.	No	Irrelevent population and/or intervention
1100	Reid L, Mackay D. Local and distant residence times of contaminants in multi-compartment models. Part II: Application to assessing environmental mobility and long-range atmospheric transport. Environmental Pollution. 2008;156(3):1182–9.	No	Irrelevent population and/or intervention
1101	Khaleeli Z, Cereignani M, Audoin B, Ciccarelli O, Miller DH, Thompson AJ. Localized grey matter damage in early primary progressive multiple sclerosis contributes to disability. NEUROIMAGE. 2007;37(1):253–61.	No	Irrelevent population and/or intervention
1102	Morris ME. Locomotor training in people with Parkinson disease. PHYSICAL THERAPY. 2006;86(10):1426–35.	No	Irrelevent population and/or intervention
1103	Stelmachowicz PG, Mace AL, Kopun JG, Carney E. Long-term and short-term characteristics of speech: Implications for hearing aid selection for young children. Journal of Speech and Hearing Research. 1993;36(3):609–20.	No	Irrelevent population and/or intervention
1104	Schroedel JG, Geyer PD. Long-term career attainments of deaf and hard of hearing college graduates: Results from a 15-year follow-up survey. American Annals of the Deaf. 2000;145(4):303–14.	No	Irrelevent population and/or intervention
1105	Bonne NX, Hanson JN, Gauvrit F, Risoud M, Vincent C. Long-term evaluation of sound localisation in single-sided deaf adults fitted with a BAHA device. CLINICAL OTOLARYNGOLOGY. 2019;44(6):898–904.	No	Irrelevent population and/or intervention
1106	Tang P, Yuen I, Xu Rattanasone N, Gao L, Demuth K. Longer Cochlear Implant Experience Leads to Better Production of Mandarin Tones for Early Implanted Children. EAR AND HEARING. 2021;42(5):1405–11.	No	Irrelevent population and/or intervention
1107	Wiley S, Meinzen-Derr J, Grether S, Choo DI, Hughes ML. Longitudinal functional performance among children with cochlear implants and disabilities: A prospective study using the Pediatric Evaluation of Disability Inventory. International Journal of Pediatric Otorhinolaryngology. 2012;76(5):693–7.	No	Irrelevent population and/or intervention
1108	Zhang C, Zeng FG. Loudness of dynamic stimuli in acoustic and electric hearing. Journal of the Acoustical Society of America. 1997;102(5 I):2925–34.	No	Irrelevent population and/or intervention
1109	Pieper SH, Brill S, Bahmer A. Loudness Perception and Dynamic Range Depending on Interphase Gaps of Biphasic Pulses in Cochlear Implants. Ear and Hearing. 2020;1251–7.	No	Irrelevent population and/or intervention
1110	McDermott HJ, McKay CM. Loudness ratio production by cochlear implantees using the Spectral Maxima Sound Processor. SCANDINAVIAN AUDIOLOGY. 1996;25(2):83–90.	No	Irrelevent population and/or intervention
1111	Meindl JD. Low power microelectronics: Retrospect and prospect [Internet]. 1998. 3 p. (Low-Power CMOS Design). Available from: https://www.scopus.com/inward/record.uri?eid=2-s2.0-85051939794&doi=10.1109%2F9780470545058.part1&partnerID=40&md5=3057aacd2ba5ad3398708b41fac3c684	No	Irrelevent population and/or intervention
1112	Abreu D, Toledo J, Codina B, Suarez A. Low-Cost Ultrasonic Range Improvements for an Assistive Device. SENSORS. 2021;21(12).	No	Irrelevent population and/or intervention
1113	MEINDL JD. LOW-POWER MICROELECTRONICS - RETROSPECT AND PROSPECT. PROCEEDINGS OF THE IEEE. 1995;83(4):619–35.	No	Irrelevent population and/or intervention
1114	Qin S, Jiao S, Zang J, Pan Q, Shi L, Guo B, et al. Lower limb deformities in cerebral palsy [Internet]. 2020. 223 p. (Lower Limb Deformities: Deformity Correction and Function Reconstruction). Available from: https://www.scopus.com/inward/record.uri?eid=2-s2.0-85089055843&doi=10.1007%2F978-981-13-9604-5_6&partnerID=40&md5=284ff2cb8ea221d5060a13f6bd367dbc	No	Irrelevent population and/or intervention
1115	Tramontano M, Morone G, Curcio A, Temperoni G, Medici A, Morelli D, et al. Maintaining gait stability during dual walking task: effects of age and neurological disorders. EUROPEAN JOURNAL OF PHYSICAL AND REHABILITATION MEDICINE. 2017;53(1):7–13.	No	Irrelevent population and/or intervention
1116	Rogoff R. Making electronic information accessible to everyone. In 2001. p. 231–6. Available from: https://www.scopus.com/inward/record.uri?eid=2-s2.0-0035687424&partnerID=40&md5=ba5b3b5c8913bc39e3da2aee5f7fac74	No	Irrelevent population and/or intervention
1117	Eikema DJA, Forrester LW, Whitall J. Manipulating the stride length/stride velocity relationship of walking using a treadmill and rhythmic auditory cueing in non-disabled older individuals. A short-term feasibility study. Gait and Posture. 2014;40(4):712–4.	No	Irrelevent population and/or intervention
1118	Gamache S, Routhier F, Morales E, Vandersmissen MH, Boucher N. Mapping review of accessible pedestrian infrastructures for individuals with physical disabilities. Disability and Rehabilitation: Assistive Technology. 2019;14(4):410–22.	No	Irrelevent population and/or intervention
1119	Valente M. Maturational effects of the vestibular system: A study of rotary chair, computerized dynamic posturography, and vestibular evoked myogenic potentials with children. Journal of the American Academy of Audiology. 2007;18(6):461–81.	No	Irrelevent population and/or intervention
1120	Malec JF, Kean J, Altman IM, Swick S. Mayo-portland adaptability inventory: Comparing psychometrics in cerebrovascular accident to traumatic brain injury. Archives of Physical Medicine and Rehabilitation. 2012;93(12):2271–5.	No	Irrelevent population and/or intervention
1121	Villchur E, Killion MC. Measurement of individual loudness functions by trisection of loudness ranges. Ear and Hearing. 2008;29(5):693–703.	No	Irrelevent population and/or intervention
1122	Choi JS, Seo J, Lee JS, Kim JG, Cho JH, Tack GR. MEASUREMENT SYSTEM FOR DELAY-TIME OF GAIT EVENT DUE TO A DUAL-TASK DURING WALKING. JOURNAL OF MECHANICS IN MEDICINE AND BIOLOGY. 2019;19(8, SI).	No	Irrelevent population and/or intervention
1123	Msall ME, Rogers BT, Ripstein H, Lyon N, Wilczenski F. Measurements of functional outcomes in children with cerebral palsy. MENTAL RETARDATION AND DEVELOPMENTAL DISABILITIES RESEARCH REVIEWS. 1997;3(2):194–203.	No	Irrelevent population and/or intervention
1124	Mileti I, Germanotta M, Di Sipio E, Imbimbo I, Pacilli A, Erra C, et al. Measuring Gait Quality in Parkinson’s Disease through Real-Time Gait Phase Recognition. SENSORS. 2018;18(3).	No	Irrelevent population and/or intervention
1125	Scherer MR, Weightman MM, Radomski MV, Smith L, Finkelstein M, Cecchini A, et al. Measuring Soldier Performance During the Patrol-Exertion Multitask: Preliminary Validation of a Postconcussive Functional Return-to-Duty Metric. ARCHIVES OF PHYSICAL MEDICINE AND REHABILITATION. 2018;99(2, 1):S79–85.	No	Irrelevent population and/or intervention
1126	Elfenbein JL, Logemann JM. Measuring the effects of head and neck support systems on signals transmitted to the ear. Ear and Hearing. 1993;14(5):368–71.	No	Irrelevent population and/or intervention
1127	Heckeler C, Eiber A. Mechanical Aspects of the Round Window Stimulation. In 2017. p. 15–29. Available from: https://www.scopus.com/inward/record.uri?eid=2-s2.0-85030329779&doi=10.1016%2Fj.piutam.2017.08.039&partnerID=40&md5=77b9a5d173686f7b68c4c9209bb75122	No	Irrelevent population and/or intervention
1128	Schubert MC, Migliaccio AA, Clendaniel RA, Allak A, Carey JP. Mechanism of Dynamic Visual Acuity Recovery With Vestibular Rehabilitation. Archives of Physical Medicine and Rehabilitation. 2008;89(3):500–7.	No	Irrelevent population and/or intervention
1129	Kumari N, Kumar K. Mechanisms and materials of orthotic calipers for polio infected patients - A review. In 2017. p. 12–9. Available from: https://www.scopus.com/inward/record.uri?eid=2-s2.0-85046538835&doi=10.1109%2FI2CT.2017.8226086&partnerID=40&md5=33783f900af1ba98ed1e604765320954	No	Irrelevent population and/or intervention
1130	Macrae P, Anderson C, Humbert I. Mechanisms of Airway Protection During Chin-Down Swallowing. JOURNAL OF SPEECH LANGUAGE AND HEARING RESEARCH. 2014;57(4):1251–8.	No	Irrelevent population and/or intervention
1131	Hamid M. Medical management of common peripheral vestibular diseases. Current Opinion in Otolaryngology and Head and Neck Surgery. 2010;18(5):407–12.	No	Irrelevent population and/or intervention
1132	Doyle PJ, Kenrick M. Medical Rehabilitation of the Retarded Child: Some Representative Principles in Management. Clinical Pediatrics. 1968;7(3):157–64.	No	Irrelevent population and/or intervention
1133	Asada Y. Medical technologies, nonhuman aids, human assistance, and environmental factors in the assessment of health states. Quality of Life Research. 2005;14(3):867–74.	No	Irrelevent population and/or intervention
1134	Acharya BS, Ritwik P, Velasquez GM, Fenton SJ. Medical-dental findings and management of a child with infantile Refsum disease: A case report. Special Care in Dentistry. 2012;32(3):112–7.	No	Irrelevent population and/or intervention
1135	Dubuc N, Dubois MF, Raîche M, Gueye NR, Hébert R. Meeting the home-care needs of disabled older persons living in the community: does integrated services delivery make a difference? BMC geriatrics. 2011 Oct;11:67–67.	No	Irrelevent population and/or intervention
1136	Yatsuga S, Povalko N, Nishioka J, Katayama K, Kakimoto N, Matsuishi T, et al. MELAS: A nationwide prospective cohort study of 96 patients in Japan. BIOCHIMICA ET BIOPHYSICA ACTA-GENERAL SUBJECTS. 2012;1820(5, SI):619–24.	No	Irrelevent population and/or intervention
1137	Fumagalli F, Zambon AA, Rancoita PMV, Baldoli C, Canale S, Spiga I, et al. Metachromatic leukodystrophy: A single-center longitudinal study of 45 patients. Journal of inherited metabolic disease. 2021 Sep;44(5):1151–64.	No	Irrelevent population and/or intervention
1138	Gamache S, Routhier F, Morales E, Vandersmissen MH, Boucher N, McFadyen BJ, et al. Methodological Insights into the Scientific Development of Design Guidelines for Accessible Urban Pedestrian Infrastructure. JOURNAL OF URBAN TECHNOLOGY. 2020;27(1):87–105.	No	Irrelevent population and/or intervention
1139	Cameron MH, McMillan G. Methylphenidate is likely less effective than placebo for improving imbalance, walking, and fatigue in people with multiple sclerosis. MULTIPLE SCLEROSIS JOURNAL. 2017;23(13):1799–801.	No	Irrelevent population and/or intervention
1140	Wright RL, Bevins JW, Pratt D, Sackley CM, Wing AM. Metronome cueing of walking reduces gait variability after a cerebellar stroke. Frontiers in Neurology [Internet]. 2016;7(JUN). Available from: https://www.scopus.com/inward/record.uri?eid=2-s2.0-84977636028&doi=10.3389%2Ffneur.2016.00084&partnerID=40&md5=0b17314bf5f1abb23f4d17faa6e27164	No	Irrelevent population and/or intervention
1141	Sinajon P, Gofine T, Ingram J, So J. Microdeletion 8q22.2-q22.3 in a 40-year-old male. European Journal of Medical Genetics. 2015;58(11):569–72.	No	Irrelevent population and/or intervention
1142	Rosskothen-Kuhl N, Buck AN, Li K, Schnupp JWH. Microsecond interaural time difference discrimination restored by cochlear implants after neonatal deafness. ELIFE. 2021;10.	No	Irrelevent population and/or intervention
1143	Lancioni GE, Singh NN, O’Reilly MF, Sigafoos J, Alberti G, Perilli V, et al. Microswitch-aided programs to support physical exercise or adequate ambulation in persons with multiple disabilities. Research in Developmental Disabilities. 2014;35(9):2190–8.	No	Irrelevent population and/or intervention
1144	Tonndorf J, Pastaci H. Middle ear sound transmission: A field of early interest to Merle Lawrence. American Journal of Otolaryngology - Head and Neck Medicine and Surgery. 1986;7(2):120–9.	No	Irrelevent population and/or intervention
1145	Shih CP, Chen HC, Lin YC, Chen HK, Wang H, Kuo CY, et al. Middle-ear dexamethasone delivery via ultrasound microbubbles attenuates noise-induced hearing loss. Laryngoscope. 2019;129(8):1907–14.	No	Irrelevent population and/or intervention
1146	Kowacs F, Ferreira Gomes M, Pigozzo T, Rodrigues Palmeira AL, Muratt Carpenedo C, Castro Ribeiro M. Migraine-Like Headache as Presentation Symptom in Susac Syndrome. Headache. 2016;56(10):1667–9.	No	Irrelevent population and/or intervention
1147	Iber M, Dumphart B, De Jesus Oliveira VA, Ferstl S, M. Reis J, Slijepčević D, et al. Mind the steps: Towards auditory feedback in tele-rehabilitation based on automated gait classification. In 2021. p. 139–46. Available from: https://www.scopus.com/inward/record.uri?eid=2-s2.0-85117940153&doi=10.1145%2F3478384.3478398&partnerID=40&md5=8222f5a5eb959af83780f5030b6d4a4d	No	Irrelevent population and/or intervention
1148	Davis L, Kurzban S. Mindfulness-based treatment for people with severe mental illness: A literature review. American Journal of Psychiatric Rehabilitation. 2012;15(2):202–32.	No	Irrelevent population and/or intervention
1149	Wang JC, Karmakar RS, Lu YJ, Chan SH, Wu MC, Lin KJ, et al. Miniaturized Flexible Piezoresistive Pressure Sensors: Poly(3,4-ethylenedioxythiophene):Poly(styrenesulfonate) Copolymers Blended with Graphene Oxide for Biomedical Applications. ACS Applied Materials and Interfaces. 2019;11(37):34305–15.	No	Irrelevent population and/or intervention
1150	Wales J, Gladiné K, de Heyning P, Topsakal V, von Unge M, Dirckx J. Minimally invasive laser vibrometry (MIVIB) with a floating mass transducer – A new method for objective evaluation of the middle ear demonstrated on stapes fixation. Hearing Research. 2018;357:46–53.	No	Irrelevent population and/or intervention
1151	El Kechai N, Geiger S, Fallacara A, Infante IC, Nicolas V, Ferrary E, et al. Mixtures of hyaluronic acid and liposomes for drug delivery: Phase behavior, microstructure and mobility of liposomes. INTERNATIONAL JOURNAL OF PHARMACEUTICS. 2017;523(1):246–59.	No	Irrelevent population and/or intervention
1152	Kinugasa T, Haji T, Yoshida K, Osuka K, Amano H. Mobility and operability of flexible mono-tread mobile track (FMT). In 2008. p. 65–70. Available from: https://www.scopus.com/inward/record.uri?eid=2-s2.0-62949215630&doi=10.1109%2FSSRR.2008.4745879&partnerID=40&md5=1bd8514e49d0493e2e0d372215c8a8f2	No	Irrelevent population and/or intervention
1153	Moorthi RN, Fadel WF, Cranor A, Hindi J, Avin KG, Lane KA, et al. Mobility Impairment in Patients New to Dialysis. American Journal of Nephrology. 2020;51(9):705–14.	No	Irrelevent population and/or intervention
1154	Sebastião E, Learmonth YC, Motl RW. Mobility measures differentiate falls risk status in persons with multiple sclerosis: An exploratory study. NeuroRehabilitation. 2017;40(1):153–61.	No	Irrelevent population and/or intervention
1155	McFadyen BJ, Cantin JF, Swaine B, Duchesneau G, Doyon J, Dumas D, et al. Modality-Specific, Multitask Locomotor Deficits Persist Despite Good Recovery After a Traumatic Brain Injury. Archives of Physical Medicine and Rehabilitation. 2009;90(9):1596–606.	No	Irrelevent population and/or intervention
1156	Stamm J, Varzi A, Latz A, Horstmann B. Modeling nucleation and growth of zinc oxide during discharge of primary zinc-air batteries. Journal of Power Sources. 2017;360:136–49.	No	Irrelevent population and/or intervention
1157	Galindo GE, Peterson SD, Erath BD, Castro C, Hillman RE, Zanartu M. Modeling the Pathophysiology of Phonotraumatic Vocal Hyperfunction With a Triangular Glottal Model of the Vocal Folds. JOURNAL OF SPEECH LANGUAGE AND HEARING RESEARCH. 2017;60(9):2452–71.	No	Irrelevent population and/or intervention
1158	Simpson SD, Piercy JJB, King J, Codling EA. Modelling larval dispersal and behaviour of coral reef fishes. ECOLOGICAL COMPLEXITY. 2013;16(SI):68–76.	No	Irrelevent population and/or intervention
1159	Bray PA, Mamiya N, Fann AV, Gellman H, Skinner RD, Garcia-Rill EE. Modulation of the sleep state-dependent P50 midlatency auditory-evoked potential by electric stimulation of acupuncture points. Archives of Physical Medicine and Rehabilitation. 2005;86(10):2018–26.	No	Irrelevent population and/or intervention
1160	Xiao L, Sun Y, Liu C, Zheng Z, Shen Y, Xia L, et al. Molecular Behavior of HMGB1 in the Cochlea Following Noise Exposure and in vitro. FRONTIERS IN CELL AND DEVELOPMENTAL BIOLOGY. 2021;9.	No	Irrelevent population and/or intervention
1161	Hayashi K, Suzuki Y, Fujimoto C, Kanzaki S. Molecular Mechanisms and Biological Functions of Autophagy for Genetics of Hearing Impairment. GENES. 2020;11(11).	No	Irrelevent population and/or intervention
1162	Blamey PJ, Dooley GJ, James CJ, Parisi ES. Monaural and binaural loudness measures in cochlear implant users with contralateral residual hearing. Ear and hearing. 2000 Feb;21(1):6–17.	No	Irrelevent population and/or intervention
1163	Neamtu MC, Neamtu OM, Marin MI, Rusu L. Morphofunctional muscle changes influence on foot stability in multiple sclerosis during gait prediction: The rehabilitation potential. Journal of Back and Musculoskeletal Rehabilitation. 2018;31(3):469–74.	No	Irrelevent population and/or intervention
1164	Kilavuz S, Basaran S, Kor D, Bulut FD, Erdem S, Balli HT, et al. Morquio A syndrome and effect of enzyme replacement therapy in different age groups of Turkish patients: a case series. ORPHANET JOURNAL OF RARE DISEASES. 2021;16(1).	No	Irrelevent population and/or intervention
1165	Bell EF, Hintz SR, Hansen NI, Bann CM, Wyckoff MH, Demauro SB, et al. Mortality, In-Hospital Morbidity, Care Practices, and 2-Year Outcomes for Extremely Preterm Infants in the US, 2013-2018. JAMA - Journal of the American Medical Association. 2022;327(3):248–63.	No	Irrelevent population and/or intervention
1166	McCullough S, Saygin AP, Korpics F, Emmorey K. Motion-sensitive cortex and motion semantics in American Sign Language. NeuroImage. 2012 Oct;63(1):111–8.	No	Irrelevent population and/or intervention
1167	Fernandez-Del Olmo M, Arias P, Cudeiro-Mazaira FJ. Motor activity enablement by sensory stimuli in Parkinson’s disease. REVISTA DE NEUROLOGIA. 2004;39(9):841–7.	No	Irrelevent population and/or intervention
1168	Corzani M, Ferrari A, Ginis P, Nieuwboer A, Chiari L. Motor Adaptation in Parkinson’s Disease During Prolonged Walking in Response to Corrective Acoustic Messages. Frontiers in Aging Neuroscience [Internet]. 2019;11. Available from: https://www.scopus.com/inward/record.uri?eid=2-s2.0-85073022193&doi=10.3389%2Ffnagi.2019.00265&partnerID=40&md5=5aa6cca99a8237ac75a1fb518ae453ad	No	Irrelevent population and/or intervention
1169	Suarez H, Ferreira E, Arocena S, Pintos BG, Quinteros M, Suarez S, et al. Motor and cognitive performances in pre-lingual cochlear implant adolescents, related with vestibular function and auditory input. ACTA OTO-LARYNGOLOGICA. 2019;139(4):367–72.	No	Did not measure gait
1170	Gheysen F, Loots G, Van Waelvelde H. Motor development of deaf children with and without cochlear implants. Journal of Deaf Studies and Deaf Education. 2008;13(1):61–70.	No	Irrelevent population and/or intervention
1171	Robles-Garcia V, Arias P, Sanmartin G, Espinosa N, Flores J, Grieve KL, et al. Motor facilitation during real-time movement imitation in Parkinson’s disease: A virtual reality study. PARKINSONISM \& RELATED DISORDERS. 2013;19(12):1123–9.	No	Irrelevent population and/or intervention
1172	Chuma T, Reza MF, Ikoma K, Mano Y. Motor learning of hands with auditory cue in patients with Parkinson’s disease. JOURNAL OF NEURAL TRANSMISSION. 2006;113(2):175–85.	No	Irrelevent population and/or intervention
1173	Pieruccini-Faria F, Jones JA, Almeida QJ. Motor planning in Parkinson’s disease patients experiencing freezing of gait: The influence of cognitive load when approaching obstacles. BRAIN AND COGNITION. 2014;87:76–85.	No	Irrelevent population and/or intervention
1174	Livingstone N, McPhillips M. Motor skill deficits in children with partial hearing. Developmental medicine and child neurology. 2011 Sep;53(9):836–42.	No	Irrelevent population and/or intervention
1175	Hartman E, Houwen S, Visscher C. Motor skill performance and sports participation in deaf elementary school children. Adapted physical activity quarterly : APAQ. 2011 Apr;28(2):132–45.	No	Irrelevent population and/or intervention
1176	Gonzalez-Latapi P, Sousa M, Lang AE. Movement Disorders Associated with Hypogonadism. Movement Disorders Clinical Practice. 2021;8(7):997–1011.	No	Irrelevent population and/or intervention
1177	Effenberg AO, Fehse U, Schmitz G, Krueger B, Mechling H. Movement Sonification: Effects on Motor Learning beyond Rhythmic Adjustments. FRONTIERS IN NEUROSCIENCE. 2016;10.	No	Irrelevent population and/or intervention
1178	Arya KN, Pandian S, Verma R, Garg RK. Movement therapy induced neural reorganization and motor recovery in stroke: A review. Journal of Bodywork and Movement Therapies. 2011;15(4):528–37.	No	Irrelevent population and/or intervention
1179	Schaefer RS, Morcom AM, Roberts N, Overy K. Moving to music: effects of heard and imagined musical cues on movement-related brain activity. FRONTIERS IN HUMAN NEUROSCIENCE. 2014;8.	No	Irrelevent population and/or intervention
1180	Rahim NA, Paulraj MP, Adom AH, Sundararaj S. Moving vehicle noise classification using backpropagation algorithm. In 2010. p. 15–20. Available from: https://www.scopus.com/inward/record.uri?eid=2-s2.0-77956550858&doi=10.1109%2FCSPA.2010.5545231&partnerID=40&md5=173a8d148fa0b67c17d999bf350067db	No	Irrelevent population and/or intervention
1181	Burger J, Meyes S, Tschanz R, Davis JR, Carpenter MG, Debrunner D, et al. Multi-modal Biofeedback System for the Prevention of Falls. AT-AUTOMATISIERUNGSTECHNIK. 2008;56(9):467–75.	No	Irrelevent population and/or intervention
1182	Piromchai P, Tanamai N, Kiatthanabumrung S, Kaewsiri S, Thongyai K, Atchariyasathian V, et al. Multicentre cohort study of cochlear implantation outcomes in Thailand. BMJ Open [Internet]. 2021;11(11). Available from: https://www.scopus.com/inward/record.uri?eid=2-s2.0-85120901699&doi=10.1136%2Fbmjopen-2021-054041&partnerID=40&md5=7590055ee518dac9ea1b0073063e413e	No	Irrelevent population and/or intervention
1183	Huang T, Mueller S, Rutkowski MJ, Han SJ, Bloch O, Barani IJ, et al. Multidisciplinary Care of Patients with Brain Tumors. Surgical Oncology Clinics of North America. 2013;22(2):161–78.	No	Irrelevent population and/or intervention
1184	Cavanaugh JT, Kelty-Stephen DG, Stergiou N. Multifractality, Interactivity, and the Adaptive Capacity of the Human Movement System: A Perspective for Advancing the Conceptual Basis of Neurologic Physical Therapy. Journal of Neurologic Physical Therapy. 2017;41(4):245–51.	No	Irrelevent population and/or intervention
1185	Capato TTC, de Vries NM, IntHout J, Ramjith J, Barbosa ER, Nonnekes J, et al. Multimodal balance training supported by rhythmic auditory stimuli in Parkinson disease: Effects in freezers and nonfreezers. Physical Therapy. 2020;100(11):2023–34.	No	Irrelevent population and/or intervention
1186	Capato TTC, de Vries NM, IntHout J, Barbosa ER, Nonnekes J, Bloem BR. Multimodal Balance Training Supported by Rhythmical Auditory Stimuli in Parkinson’s Disease: A Randomized Clinical Trial. Journal of Parkinson’s disease. 2020;10(1):333–46.	No	Irrelevent population and/or intervention
1187	Sandroff BM, Bollaert RE, Pilutti LA, Peterson ML, Baynard T, Fernhall B, et al. Multimodal exercise training in multiple sclerosis: A randomized controlled trial in persons with substantial mobility disability. Contemporary Clinical Trials. 2017;61:39–47.	No	Irrelevent population and/or intervention
1188	Kong FX, Lu QH, Guo ZK. Multiple intracranial lesions as the unusual imaging features of Hashimoto’s encephalopathy: A case report. Medicine (United States) [Internet]. 2018;97(21). Available from: https://www.scopus.com/inward/record.uri?eid=2-s2.0-85047945461&doi=10.1097%2FMD.0000000000010814&partnerID=40&md5=19f9d239231a48d9b37e30f396050b10	No	Irrelevent population and/or intervention
1189	Carr S, Pichora-Fuller MK, Li KZH, Phillips N, Campos JL. Multisensory, Multi-Tasking Performance of Older Adults With and Without Subjective Cognitive Decline. MULTISENSORY RESEARCH. 2019;32(8, SI):797–829.	No	Irrelevent population and/or intervention
1190	Staum MJ. Music and rhythmic stimuli in the rehabilitation of gait disorders. Journal of Music Therapy. 1983;20(2):69–87.	No	Irrelevent population and/or intervention
1191	Heiderscheit A, Khan S, Khan B, Chlan LL. Music and six-minute walk-distance- one step at a time: Commentary on “Rhythmic auditory stimulation increases 6-minute walk distance in individuals with COPD: A repeated measures study.” Heart and Lung. 2020;49(3):329–30.	No	Irrelevent population and/or intervention
1192	Fodor DM, Breda XM, Valean D, Marta MM, Perju-Dumbrava L. Music as add-on therapy in the rehabilitation program of parkinson’s disease patients-a romanian pilot study. Brain Sciences [Internet]. 2021;11(5). Available from: https://www.scopus.com/inward/record.uri?eid=2-s2.0-85105670823&doi=10.3390%2Fbrainsci11050569&partnerID=40&md5=08bf48a0c86e737aa6d93ed39274dc58	No	Irrelevent population and/or intervention
1193	Bégel V, Di Loreto I, Seilles A, Dalla Bella S. Music games: Potential application and considerations for rhythmic training. Frontiers in Human Neuroscience [Internet]. 2017;11. Available from: https://www.scopus.com/inward/record.uri?eid=2-s2.0-85021456881&doi=10.3389%2Ffnhum.2017.00273&partnerID=40&md5=8bdfa0fff0dae2fad287f275cd69947b	No	Irrelevent population and/or intervention
1194	Magee WL, Clark I, Tamplin J, Bradt J. Music interventions for acquired brain injury. Cochrane Database of Systematic Reviews [Internet]. 2017;2017(1). Available from: https://www.scopus.com/inward/record.uri?eid=2-s2.0-85011291942&doi=10.1002%2F14651858.CD006787.pub3&partnerID=40&md5=ef9ab5db84ac5360daa4b40a11cfc5e6	No	Irrelevent population and/or intervention
1195	Pereira APS, Marinho V, Gupta D, Magalhães F, Ayres C, Teixeira S. Music Therapy and Dance as Gait Rehabilitation in Patients With Parkinson Disease: A Review of Evidence. Journal of Geriatric Psychiatry and Neurology. 2019;32(1):49–56.	No	Irrelevent population and/or intervention
1196	Devlin K, Alshaikh JT, Pantelyat A. Music Therapy and Music-Based Interventions for Movement Disorders. Current Neurology and Neuroscience Reports [Internet]. 2019;19(11). Available from: https://www.scopus.com/inward/record.uri?eid=2-s2.0-85074954803&doi=10.1007%2Fs11910-019-1005-0&partnerID=40&md5=cddb39bfbd83c01576ea3f1e4ac76a44	No	Irrelevent population and/or intervention
1197	Bradt J, Magee WL, Dileo C, Wheeler BL, McGilloway E. Music therapy for acquired brain injury. Cochrane database of systematic reviews (Online). 2010;7:CD006787–CD006787.	No	Irrelevent population and/or intervention
1198	Garcia-Casares N, Eva Martin-Colom J, Antonio Garcia-Arnes J. Music Therapy in Parkinson’s Disease. JOURNAL OF THE AMERICAN MEDICAL DIRECTORS ASSOCIATION. 2018;19(12):1054–62.	No	Irrelevent population and/or intervention
1199	Hayashi A, Nagaoka M, Mizuno Y. Music therapy in Parkinson’s disease: Improvement of parkinsonian gait and depression with rhythmic auditory stimulation. PARKINSONISM \& RELATED DISORDERS. 2006;12(2):S76–S76.	No	Irrelevent population and/or intervention
1200	Raglio A. Music therapy interventions in Parkinson’s disease: the state-of-the-art. FRONTIERS IN NEUROLOGY. 2015;6.	No	Irrelevent population and/or intervention
1201	de la Bandera Cabezas FAV, Velastegui Hernandez DC, Flores Hernandez VF, Bustillos A. Music therapy, the song as a psychotherapeutic tool in cerebral palsy. A case report. INVESTIGACION CLINICA. 2021;62(3):110–5.	No	Irrelevent population and/or intervention
1202	Hegde S. Music-based cognitive remediation therapy for patients with traumatic brain injury. Frontiers in Neurology [Internet]. 2014;5 MAR. Available from: https://www.scopus.com/inward/record.uri?eid=2-s2.0-84898046713&doi=10.3389%2Ffneur.2014.00034&partnerID=40&md5=365125e236b8795c616afa94f6652f44	No	Irrelevent population and/or intervention
1203	da Silva L, Silva Brito TS, de Souza LA, Luvizutto GJ. Music-based physical therapy in Parkinson’s disease: An approach based on international Classification of Functioning, Disability and Health. Journal of Bodywork and Movement Therapies. 2021;26:524–9.	No	Irrelevent population and/or intervention
1204	Tramontano M, De Angelis S, Mastrogiacomo S, Princi AA, Ciancarelli I, Frizziero A, et al. Music-based techniques and related devices in neurorehabilitation: a scoping review. EXPERT REVIEW OF MEDICAL DEVICES. 2021;18(8):733–49.	No	Irrelevent population and/or intervention
1205	Lopes J, Keppers II. Music-based therapy in rehabilitation of people with multiple sclerosis: a systematic review of clinical trials. ARQUIVOS DE NEURO-PSIQUIATRIA. 2021;79(6):527–35.	No	Irrelevent population and/or intervention
1206	Lopes J, Keppers II. Music-based therapy in rehabilitation of people with multiple sclerosis: a systematic review of clinical trials [Terapia baseada na música na reabilitação de indivíduos com esclerose múltipla: revisão sistemática de ensaios clínicos]. Arquivos de Neuro-Psiquiatria. 2021;79(6):527–35.	No	Irrelevent population and/or intervention
1207	SCHMIDTS R. MUSIC-THERAPY IN DYNAMIC PSYCHIATRY. DYNAMISCHE PSYCHIATRIE. 1994;27(3–4):220–31.	No	Irrelevent population and/or intervention
1208	Schauer M, Mauritz KH. Musical motor feedback (MMF) in walking hemiparetic stroke patients: Randomized trials of gait improvement. Clinical Rehabilitation. 2003;17(7):713–22.	No	Irrelevent population and/or intervention
1209	Park KS, Hass CJ, Patel B, Janelle CM. Musical pleasure beneficially alters stride and arm swing amplitude during rhythmically-cued walking in people with Parkinson’s disease. Human movement science. 2020 Dec;74:102718–102718.	No	Irrelevent population and/or intervention
1210	Veron-Delor L, Pinto S, Eusebio A, Azulay JP, Witjas T, Velay JL, et al. Musical sonification improves motor control in Parkinson’s disease: a proof of concept with handwriting. ANNALS OF THE NEW YORK ACADEMY OF SCIENCES. 2020;1465(1):132–45.	No	Irrelevent population and/or intervention
1211	Khan A, Biddiss E. Musical Stairs: A motivational therapy tool for children with disabilities featuring automated detection of stair-climbing gait events via inertial sensors. Medical Engineering and Physics. 2017;40:95–102.	No	Irrelevent population and/or intervention
1212	Benoit CE, Bella SD, Farrugia N, Obrig H, Mainka S, Kotz SA. Musically cued gait-raining improves both perceptual and motor timing in Parkinson’s disease. FRONTIERS IN HUMAN NEUROSCIENCE. 2014;8.	No	Irrelevent population and/or intervention
1213	Senn P, Roccio M, Hahnewald S, Frick C, Kwiatkowska M, Ishikawa M, et al. NANOCI-Nanotechnology Based Cochlear Implant With Gapless Interface to Auditory Neurons. OTOLOGY \& NEUROTOLOGY. 2017;38(8):E224–31.	No	Irrelevent population and/or intervention
1214	Mark PR, Radlinski BC, Core N, Fryer A, Kirk EP, Haldeman-Englert CR. Narrowing the Critical Region for Congenital Vertical Talus in Patients With Interstitial 18q Deletions. American Journal of Medical Genetics, Part A. 2013;161(5):1117–21.	No	Irrelevent population and/or intervention
1215	Van Bavel JJ, Cichocka A, Capraro V, Sjastad H, Nezlek JB, Pavlovic T, et al. National identity predicts public health support during a global pandemic. NATURE COMMUNICATIONS. 2022;13(1).	No	Irrelevent population and/or intervention
1216	Kayaphard B, Saengsuwan J. Needs for assistive devices and environmental modification in Thai persons with disabilities: Are there differences between younger and older age groups? International Journal on Disability and Human Development. 2019;18(1):63–9.	No	Irrelevent population and/or intervention
1217	Ereifej ES, Shell CE, Schofield JS, Charkhkar H, Cuberovic I, Dorval AD, et al. Neural engineering: the process, applications, and its role in the future of medicine. Journal of neural engineering. 2019 Nov;16(6):63002–63002.	No	Irrelevent population and/or intervention
1218	Straetmans L, Holtze B, Debener S, Jaeger M, Mirkovic B. Neural tracking to go: Auditory attention decoding and saliency detection with mobile EEG. Journal of Neural Engineering [Internet]. 2021;18(6). Available from: https://www.scopus.com/inward/record.uri?eid=2-s2.0-85123389530&doi=10.1088%2F1741-2552%2Fac42b5&partnerID=40&md5=049890f45de499e9378aedcc2ac42325	No	Irrelevent population and/or intervention
1219	Thaut MH, McIntosh GC, Hoemberg V. Neurobiological foundations of neurologic music therapy: rhythmic entrainment and the motor system. FRONTIERS IN PSYCHOLOGY. 2015;5.	No	Irrelevent population and/or intervention
1220	Molinari M, Leggio MG, De Martin M, Cerasa A, Thaut M. Neurobiology of rhythmic motor entrainment. In: Avanzini G and F C and Minciacchi, D and Lopez, L and Majno, M, editor. 2003. p. 313–21.	No	Irrelevent population and/or intervention
1221	Gay RK. Neurocognitive measures in the assessment of vestibular disturbance in patients with brain injury. NeuroRehabilitation. 2013;32(3):473–82.	No	Irrelevent population and/or intervention
1222	Esechie A, Bhardwaj A, Masel T, Raji M. Neurocognitive sequela of burn injury in the elderly. Journal of Clinical Neuroscience. 2019;59:1–5.	No	Irrelevent population and/or intervention
1223	Larroque B, Ancel PY, Marret S, Marchand L, André M, Arnaud C, et al. Neurodevelopmental disabilities and special care of 5-year-old children born before 33 weeks of gestation (the EPIPAGE study): a longitudinal cohort study. The Lancet. 2008;371(9615):813–20.	No	Irrelevent population and/or intervention
1224	Rodrigues AN, Bajuk B, Oei J, Lui K, Abdel-Latif ME. Neurodevelopmental outcome of extremely preterm infants born to rural and urban residents’ mothers in Australia. Early Human Development. 2015;91(8):437–43.	No	Irrelevent population and/or intervention
1225	Abdel-Latif ME, Bajuk B, Ward M, Oei JL, Badawi N, Care NSWACTNI. Neurodevelopmental outcomes of extremely premature infants conceived after assisted conception: a population based cohort study. ARCHIVES OF DISEASE IN CHILDHOOD-FETAL AND NEONATAL EDITION. 2013;98(3):F205–11.	No	Irrelevent population and/or intervention
1226	Dršata J, Čelakovský P, Vokurka J, Lánský M. Neurofibromatosis 2: Two Case Reports. International Tinnitus Journal. 2003;9(2):116–8.	No	Irrelevent population and/or intervention
1227	Seraji-Bzorgzad N, Paulson H, Heidebrink J. Neurologic examination in the elderly. Handbook of Clinical Neurology. 2019;167:73–88.	No	Irrelevent population and/or intervention
1228	Bukowska AA, Krężałek P, Mirek E, Bujas P, Marchewka A. Neurologic music therapy training for mobility and stability rehabilitation with parkinson’s disease - A pilot study. Frontiers in Human Neuroscience [Internet]. 2016;9(JAN2016). Available from: https://www.scopus.com/inward/record.uri?eid=2-s2.0-84956599492&doi=10.3389%2Ffnhum.2015.00710&partnerID=40&md5=287857937bb88aab5de15f03e2b79b36	No	Irrelevent population and/or intervention
1229	Cross JH, Arora R, Heckemann RA, Gunny R, Chong K, Carr L, et al. Neurological features of epilepsy, ataxia, sensorineural deafness, tubulopathy syndrome. Developmental Medicine and Child Neurology. 2013;55(9):846–56.	No	Irrelevent population and/or intervention
1230	Swanson II RL, Hampton S, Green-McKenzie J, Diaz-Arrastia R, Grady MS, Verma R, et al. Neurological Manifestations Among US Government Personnel Reporting Directional Audible and Sensory Phenomena in Havana, Cuba. JAMA-JOURNAL OF THE AMERICAN MEDICAL ASSOCIATION. 2018;319(11):1125–33.	No	Irrelevent population and/or intervention
1231	Swanson RL, Hampton S, Green-McKenzie J, Diaz-Arrastia R, Sean Grady M, Verma R, et al. Neurological manifestations among US government personnel reporting directional audible and sensory phenomena in Havana, Cuba. JAMA - Journal of the American Medical Association. 2018;319(11):1125–33.	No	Irrelevent population and/or intervention
1232	Signorino M, Cacchiò G, Ceccarani P, Asoli A, Scalini L. Neurological rehabilitation in deaf-blind patients with cerebral palsy. Developmental Brain Dysfunction. 1997;10(4):212–20.	No	Irrelevent population and/or intervention
1233	Sawers A, Pai YC (Clive), Bhatt T, Ting LH. Neuromuscular responses differ between slip-induced falls and recoveries in older adults. JOURNAL OF NEUROPHYSIOLOGY. 2017;117(2):509–22.	No	Irrelevent population and/or intervention
1234	An WW, Ting KH, Au IPH, Zhang JH, Chan ZYS, Davis IS, et al. Neurophysiological Correlates of Gait Retraining With Real-Time Visual and Auditory Feedback. IEEE TRANSACTIONS ON NEURAL SYSTEMS AND REHABILITATION ENGINEERING. 2019;27(6):1341–9.	No	Irrelevent population and/or intervention
1235	Hain TC. Neurophysiology of vestibular rehabilitation. NeuroRehabilitation. 2011;29(2):127–41.	No	Irrelevent population and/or intervention
1236	Roessler-Górecka M, Mendel T, Wiśniowska J, Seniów J. Neuropsychological characteristics of encephalopathy in Susac’s Syndrome – Case report. Neurologia i Neurochirurgia Polska. 2017;51(2):174–9.	No	Irrelevent population and/or intervention
1237	Kelly C, Meyer J, Hanks V, Barefield C. Neurorehabilitation for an individual with bilateral thalamic stroke and preexisting visual impairment presenting with impaired use of sensory cues: a case report. Physiotherapy Theory and Practice. 2021;37(10):1139–45.	No	Irrelevent population and/or intervention
1238	Hung PE, Shen CC. Neurovascular decompression for lateral medullary syndrome caused by vertebral artery dolichoectasia. Journal of Medical Sciences. 2011;31(6):283–8.	No	Irrelevent population and/or intervention
1239	Voelter C, Schirmer C, Roeber M, Hinsen D, Dazert S, Bilda K. New ways in hearing rehabilitation after cochlear implantation. HNO. 2021;69(1):42–51.	No	Irrelevent population and/or intervention
1240	Lahav O, Schloerb DW, Srinivasan MA. Newly blind persons using virtual environment system in a traditional orientation and mobility rehabilitation program: A case study. Disability and Rehabilitation: Assistive Technology. 2012;7(5):420–35.	No	Irrelevent population and/or intervention
1241	Kalron A, Frid L. Nintendo wii virtual reality game improves short term balance capabilities in multiple sclerosis patients: A pilot quasi-experimental study. Journal of Physical Therapy. 2012;5(2):54–62.	No	Irrelevent population and/or intervention
1242	No Title.	No	Irrelevent population and/or intervention
1243	No Title.	No	Irrelevent population and/or intervention
1244	No Title.	No	Irrelevent population and/or intervention
1245	Wuehr M, Decker J, Schniepp R. Noisy galvanic vestibular stimulation: an emerging treatment option for bilateral vestibulopathy. Journal of Neurology. 2017;264:81–6.	No	Irrelevent population and/or intervention
1246	Terrier P, Deriaz O. Non-linear dynamics of human locomotion: effects of rhythmic auditory cueing on local dynamic stability. FRONTIERS IN PHYSIOLOGY. 2013;4.	No	Irrelevent population and/or intervention
1247	Bausewein C, Booth S, Gysels M, Higginson I. Non-pharmacological interventions for breathlessness in advanced stages of malignant and non-malignant diseases. COCHRANE DATABASE OF SYSTEMATIC REVIEWS. 2008;(2).	No	Irrelevent population and/or intervention
1248	Lee ASY, Gibbon FE. Non-speech oral motor treatment for children with developmental speech sound disorders. Cochrane Database of Systematic Reviews [Internet]. 2015;2015(3). Available from: https://www.scopus.com/inward/record.uri?eid=2-s2.0-84942800314&doi=10.1002%2F14651858.CD009383.pub2&partnerID=40&md5=d4f2cc21140355cc80b7033b24f7edd1	No	Irrelevent population and/or intervention
1249	Schlumberger E, Narbona J, Manrique M. Non-verbal development of children with deafness with and without cochlear implants. Developmental Medicine and Child Neurology. 2004;46(9):599–606.	No	Irrelevent population and/or intervention
1250	Parsa V, Scollie S, Glista D, Seelisch A. Nonlinear Frequency Compression: Effects on Sound Quality Ratings of Speech and Music. Trends in Amplification. 2013;17(1):54–68.	No	Irrelevent population and/or intervention
1251	Nessler JA, De Leone CJ, Gilliland S. Nonlinear time series analysis of knee and ankle kinematics during side by side treadmill walking. CHAOS. 2009;19(2).	No	Irrelevent population and/or intervention
1252	Silman S, Arick DS, Emmer MB. Nonsurgical home treatment of middle ear effusion and associated hearing loss in children. Part II: Validation study. Ear, Nose and Throat Journal. 2005;84(10):646–54.	No	Irrelevent population and/or intervention
1253	Murnane O, Mabrey H, Pearson A, Byrd S, Akin F. Normative Data and Test-Retest Reliability of the SYNAPSYS Video Head Impulse Test. JOURNAL OF THE AMERICAN ACADEMY OF AUDIOLOGY. 2014;25(3, SI):244–52.	No	Did not measure gait
1254	Brown LA, de Bruin N, Doan JB, Suchowersky O, Hu B. Novel Challenges to Gait in Parkinson’s Disease: The Effect of Concurrent Music in Single- and Dual-Task Contexts. ARCHIVES OF PHYSICAL MEDICINE AND REHABILITATION. 2009;90(9):1578–83.	No	Irrelevent population and/or intervention
1255	Rodriguez PQ, Lohkamp B, Celsi G, Mache CJ, Auer-Grumbach M, Wernerson A, et al. Novel INF2 mutation p. L77P in a family with glomerulopathy and Charcot-Marie-Tooth neuropathy. Pediatric Nephrology. 2013;28(2):339–43.	No	Irrelevent population and/or intervention
1256	Liskova P, Ulmanova O, Tesina P, Melsova H, Diblik P, Hansikova H, et al. Novel OPA1 missense mutation in a family with optic atrophy and severe widespread neurological disorder. Acta Ophthalmologica. 2013;91(3):e225–31.	No	Irrelevent population and/or intervention
1257	Le Perf G, Donguy AL, Thebault G. Nuanced effects of music interventions on rehabilitation outcomes after stroke: a systematic review. Topics in Stroke Rehabilitation. 2019;26(6):473–84.	No	Irrelevent population and/or intervention
1258	Kabala MM, Wilczynski J. Obesity and postural stability in women after mastectomy. MEDICAL STUDIES-STUDIA MEDYCZNE. 2019;35(1):48–54.	No	Irrelevent population and/or intervention
1259	Van Eeckhoutte M, Spirrov D, Wouters J, Francart T. Objective Binaural Loudness Balancing Based on 40-Hz Auditory Steady-State Responses. Part II: Asymmetric and Bimodal Hearing. Trends in Hearing [Internet]. 2018;22. Available from: https://www.scopus.com/inward/record.uri?eid=2-s2.0-85055074892&doi=10.1177%2F2331216518805363&partnerID=40&md5=7e18ae0eaed0b6dd11978a823c827d7e	No	Irrelevent population and/or intervention
1260	Linder TE, Volkan G, Troxler E. Objective measurements of ossicular chain mobility using a palpating instrument intraoperatively. Otology and Neurotology. 2015;36(10):1669–75.	No	Irrelevent population and/or intervention
1261	Zhou G, Brodsky JR. Objective vestibular testing of children with dizziness and balance complaints following sports-related concussions. Otolaryngology - Head and Neck Surgery (United States). 2015;152(6):1133–9.	No	Irrelevent population and/or intervention
1262	Lohman HL, Byers-Connon S, Padilla RL. Occupational Therapy with Elders: Strategies for the COTA: Fourth Edition [Internet]. 2018. 1 p. (Occupational Therapy with Elders: Strategies for the COTA: Fourth Edition). Available from: https://www.scopus.com/inward/record.uri?eid=2-s2.0-85046579683&partnerID=40&md5=767b2d136d0e415630e1ff129f53fcee	No	Irrelevent population and/or intervention
1263	Abel D. Often Posed Questions (and Answers) Regarding Medicare, Contracting, and Non-Hearing Aid Services. Seminars in Hearing. 2019;40(3):253–9.	No	Irrelevent population and/or intervention
1264	Appel L, Appel E, Bogler O, Wiseman M, Cohen L, Ein N, et al. Older Adults With Cognitive and/or Physical Impairments Can Benefit From Immersive Virtual Reality Experiences: A Feasibility Study. Frontiers in Medicine [Internet]. 2020;6. Available from: https://www.scopus.com/inward/record.uri?eid=2-s2.0-85078731572&doi=10.3389%2Ffmed.2019.00329&partnerID=40&md5=4fee9752ea456988b346f26e06a55603	No	Irrelevent population and/or intervention
1265	Clark IN, Baker FA, Taylor NF. Older adults’ music listening preferences to support physical activity following cardiac rehabilitation. Journal of Music Therapy. 2016;53(4):364–97.	No	Irrelevent population and/or intervention
1266	Windle G, Burholt V. Older people in Wales, their transport and mobility: A literature review. Quality in Ageing and Older Adults. 2003;4(2):28–35.	No	Irrelevent population and/or intervention
1267	Caltenco HA, Breidegard B, Andreasen Struijk LNS. On the tip of the tongue: Learning typing and pointing with an intra-oral computer interface. Disability and Rehabilitation: Assistive Technology. 2014;9(4):307–17.	No	Irrelevent population and/or intervention
1268	Chang K. Opportunities and challenges for the gerontechnology industry in Taiwan: A case study of l’elan enterprise. Gerontechnology. 2014;13(2):106–7.	No	Irrelevent population and/or intervention
1269	Moores DF. Opportunities for deaf professionals. American Annals of the Deaf. 1992;137(5):379–379.	No	Irrelevent population and/or intervention
1270	Najafabadi MS, Chen L, Dutta K, Norris A, Feng B, Schnupp JWH, et al. Optimal Multichannel Artifact Prediction and Removal for Neural Stimulation and Brain Machine Interfaces. FRONTIERS IN NEUROSCIENCE. 2020;14.	No	Irrelevent population and/or intervention
1271	Sudano A, Accoto D, Francomano MT, Salvinelli F, Guglielmelli E. Optimization of kinetic energy harvesters design for fully implantable Cochlear Implants. Conference proceedings : . Annual International Conference of the IEEE Engineering in Medicine and Biology Society IEEE Engineering in Medicine and Biology Society Conference. 2011;2011:7678–81.	No	Irrelevent population and/or intervention
1272	del Socorro Hernandez-Montes M, Furlong C, Rosowski JJ, Hulli N, Harrington E, Cheng JT, et al. Optoelectronic holographic otoscope for measurement of nano-displacements in tympanic membranes. JOURNAL OF BIOMEDICAL OPTICS. 2009;14(3).	No	Irrelevent population and/or intervention
1273	Ercolin B, Sassi FC, Mangilli LD, Mendonca LIZ, Olivan Limongi SC, de Andrade CR. Oral Motor Movements and Swallowing in Patients with Myotonic Dystrophy Type 1. DYSPHAGIA. 2013;28(3):446–54.	No	Irrelevent population and/or intervention
1274	Thijs Z, Bruneel L, De Pauw G, Van Lierde KM. Oral Myofunctional and Articulation Disorders in Children with Malocclusions: A Systematic Review. FOLIA PHONIATRICA ET LOGOPAEDICA.	No	Irrelevent population and/or intervention
1275	Hailey DM. Orthoses and prostheses. International Journal of Technology Assessment in Health Care. 1995;11(2):214–34.	No	Irrelevent population and/or intervention
1276	Ashok A, Dhanesh Kumar KU. Osteogenesis imperfecta and physical therapy: A review of recent trends during the COVID-19 pandemic. International Journal of Research in Pharmaceutical Sciences. 2020;11(Special Issue 1):951–6.	No	Irrelevent population and/or intervention
1277	Antoniazzi F, Mottes M, Fraschini P, Brunelli PC, Tatò L. Osteogenesis imperfecta: Practical treatment guidelines. Paediatric Drugs. 2000;2(6):465–88.	No	Irrelevent population and/or intervention
1278	Jenkins HA, Atkins JS, Horlbeck D, Hoffer ME, Balough B, Alexiades G, et al. Otologics fully implantable hearing system: Phase I trial 1-year results. OTOLOGY \& NEUROTOLOGY. 2008;29(4):534–41.	No	Irrelevent population and/or intervention
1279	Jenkins HA, Niparko JK, Slattery WH, Neely JG, Fredrickson JM. Otologics Middle Ear Transducer (TM) ossicular stimulator: Performance results with varying degrees of sensorineural hearing loss. ACTA OTO-LARYNGOLOGICA. 2004;124(4):391–4.	No	Irrelevent population and/or intervention
1280	Senirli RT, Kuşçu O, Akyol U, Topçu M, Yiğit Ö, Aksoy S, et al. Otorhinolaryngological, audiovestibular and swallowing manifestations of patients with Niemann-Pick disease Type C. International journal of pediatric otorhinolaryngology. 2016 Jan;80:1–4.	No	Irrelevent population and/or intervention
1281	Verdecchia DH, Mendoza M, Sanguineti F, Binetti AC. Outcomes after vestibular rehabilitation and Wii® therapy in patients with chronic unilateral vestibular hypofunction. Acta otorrinolaringologica espanola. 2014;65(6):339–45.	No	Irrelevent population and/or intervention
1282	Katsushika M, Kashio A, Ogata E, Akamatsu Y, Hoshi Y, Iwasaki S, et al. Outcomes of cochlear implantations for mumps deafness: A report of four pediatric cases. International Journal of Pediatric Otorhinolaryngology. 2018;114:76–9.	No	Irrelevent population and/or intervention
1283	Carr S, Strachan DR, Quentin Summerfield A, Kitterick PT, Tapper L, Raine CH. Outcomes with bilateral cochlear implantation following sudden dual sensory loss after ethylene glycol poisoning. Cochlear Implants International. 2011;12(3):173–6.	No	Irrelevent population and/or intervention
1284	McCain H. Overcoming barriers: Working with disabled clients in veterinary practice. In Practice. 2006;28(10):616–8.	No	Irrelevent population and/or intervention
1285	Edwards NI, Jones DA. Ownership and use of assistive devices amongst older people in the community. Age and Ageing. 1998;27(4):463–8.	No	Irrelevent population and/or intervention
1286	Silverman SL. Paget disease of bone: Therapeutic options. Journal of Clinical Rheumatology. 2008;14(5):299–305.	No	Irrelevent population and/or intervention
1287	Kumar DK. Parkinson’s disease management through ICT: The REMPARK approach english [Internet]. 2017. 1 p. (Parkinson’s Disease Management through ICT: The REMPARK Approach English). Available from: https://www.scopus.com/inward/record.uri?eid=2-s2.0-85077000237&doi=10.13052%2F9788793519459&partnerID=40&md5=17cf3b978069e8330c2cc447956437a2	No	Irrelevent population and/or intervention
1288	Vasarhelyi A, Baumert T, Fritsch C, Hopfenmuller W, Gradl G, Mittlmeier T. Partial weight bearing after surgery for fractures of the lower extremity - is it achievable? GAIT \& POSTURE. 2006;23(1):99–105.	No	Irrelevent population and/or intervention
1289	Jaiswal A, Aldersey H, Wittich W, Mirza M, Finlayson M. Participation experiences of people with deafblindness or dual sensory loss: A scoping review of global deafblind literature. PloS one. 2018;13(9):e0203772–e0203772.	No	Irrelevent population and/or intervention
1290	Johnson JT. Participation in a Global Hearing Culture: Hearing Mothers’ Translations of Their Childrens’ Deafworlds. Applied Linguistics. 2020;41(1):84–108.	No	Irrelevent population and/or intervention
1291	Worthen-Chaudhari L, Lamantia MT, Monfort SM, Mysiw W, Chaudhari AMW, Lustberg MB. Partnered, adapted argentine tango dance for cancer survivors: A feasibility study and pilot study of efficacy. CLINICAL BIOMECHANICS. 2019;70:257–64.	No	Irrelevent population and/or intervention
1292	Ralston SH, Langston AL, Reid IR. Pathogenesis and management of Paget’s disease of bone. The Lancet. 2008;372(9633):155–63.	No	Irrelevent population and/or intervention
1293	Pasquetti P, Apicella L, Mangone G. Pathogenesis and treatment of falls in elderly. Clinical Cases in Mineral and Bone Metabolism. 2014;11(3):222–5.	No	Irrelevent population and/or intervention
1294	Benitez JT, Bouchard KR, Lane-Szopo D. Pathology of deafness and disequilibrium in head injury: A human temporal bone study. American Journal of Otology. 1980;1(3):163–7.	No	Irrelevent population and/or intervention
1295	Latlief G, Elnitsky C, Hart-Hughes S, Phillips SL, Adams-Koss L, Kent R, et al. Patient Safety in the Rehabilitation of the Adult with an Amputation. Physical Medicine and Rehabilitation Clinics of North America. 2012;23(2):377–92.	No	Irrelevent population and/or intervention
1296	Webb M. Patients apply excessive weight when instructed to partially weight-bear but with biofeedback can learn to correct this. AUSTRALIAN JOURNAL OF PHYSIOTHERAPY. 2008;54(4):281–281.	No	Irrelevent population and/or intervention
1297	Turunen-Taheri S, Skagerstrand Å, Hellström S, Carlsson PI. Patients with severe-to-profound hearing impairment and simultaneous severe vision impairment: a quality-of-life study. Acta Oto-Laryngologica. 2017;137(3):279–85.	No	Irrelevent population and/or intervention
1298	Juby AG, Skeith K, Davis P. Patients’ awareness, utilization, and satisfaction with treatment modalities for the management of their osteoarthritis. CLINICAL RHEUMATOLOGY. 2005;24(5):535–8.	No	Irrelevent population and/or intervention
1299	Guyot JP, Sakbani K. Patients’ lives following stapedectomy complications. Advances in Oto-Rhino-Laryngology. 2007;65:348–52.	No	Irrelevent population and/or intervention
1300	Ward A, Clissold SP. Pentoxifylline: A Review of its Pharmacodynamic and Pharmacokinetic Properties, and its Therapeutic Efficacy. Drugs. 1987;34(1):50–97.	No	Irrelevent population and/or intervention
1301	Yasumura M, Itoh K, Ichikawa A, Okamoto A. People with motor and mobility impairment: Human computer interaction, rehabilitation - Introduction to the special thematic session. In: Miesenberger K and K J and Zagler, W and Karshmer, A, editor. 2006. p. 902–4.	No	Irrelevent population and/or intervention
1302	Hyndman D, Ashburn A. People with stroke living in the community: Attention deficits, balance, ADL ability and falls. Disability and rehabilitation. 2003 Aug;25(15):817–22.	No	Irrelevent population and/or intervention
1303	Polku H, Mikkola TM, Gagné JP, Rantakokko M, Portegijs E, Rantanen T, et al. Perceived Benefit From Hearing Aid Use and Life-Space Mobility Among Community-Dwelling Older Adults. Journal of Aging and Health. 2018;30(3):408–20.	No	Irrelevent population and/or intervention
1304	Maidenbaum S, Buchs G, Abboud S, Lavi-Rotbain O, Amedi A. Perception of graphical virtual environments by blind users via sensory substitution. PLoS ONE [Internet]. 2016;11(2). Available from: https://www.scopus.com/inward/record.uri?eid=2-s2.0-84960388873&doi=10.1371%2Fjournal.pone.0147501&partnerID=40&md5=9ca425add3a24ae9f18bcf3964ce5f2b	No	Irrelevent population and/or intervention
1305	Nixon SA, Cameron C, Hanass-Hancock J, Simwaba P, Solomon PE, Bond VA, et al. Perceptions of HIV-related health services in Zambia for people with disabilities who are HIV-positive. Journal of the International AIDS Society [Internet]. 2014;17. Available from: https://www.scopus.com/inward/record.uri?eid=2-s2.0-84899977065&doi=10.7448%2FIAS.17.1.18806&partnerID=40&md5=6b15eeb6f4fa0563cad38c437443…	No	Irrelevent population and/or intervention
1306	Visovsky CG. Peripheral nerve function and symptom distress during biotherapy for malignant melanoma. Canadian oncology nursing journal = Revue canadienne de nursing oncologique. 2005;15(3):161–74.	No	Irrelevent population and/or intervention
1307	Kara M, Akyz M, Ylmaz A, Hatipolu C, Zakar L. Peripheral nerve involvement in a neurofibromatosis type 2 patient with plexiform neurofibroma of the cauda equina: A sonographic vignette. Archives of Physical Medicine and Rehabilitation. 2011;92(9):1511–4.	No	Irrelevent population and/or intervention
1308	Terrier P, Deriaz O. Persistent and anti-persistent pattern in stride-to-stride variability of treadmill walking: Influence of rhythmic auditory cueing. HUMAN MOVEMENT SCIENCE. 2012;31(6):1585–97.	No	Irrelevent population and/or intervention
1309	de Castro SS, Cieza A, Galvao Cesar CL. Persons with disabilities, cancer screening and related factors. CIENCIA \& SAUDE COLETIVA. 2013;18(12):3705–14.	No	Irrelevent population and/or intervention
1310	Lancioni GE, Singh NN, O’Reilly MF, Sigafoos J, Alberti G, Scigliuzzo F, et al. Persons with multiple disabilities use orientation technology to find room entrances during indoor traveling. Research in Developmental Disabilities. 2010;31(6):1577–84.	No	Irrelevent population and/or intervention
1311	Fino PC, Mancini M. Phase-Dependent Effects of Closed-Loop Tactile Feedback on Gait Stability in Parkinson’s Disease. IEEE TRANSACTIONS ON NEURAL SYSTEMS AND REHABILITATION ENGINEERING. 2020;28(7):1636–41.	No	Irrelevent population and/or intervention
1312	Merideth MA, Gordon LB, Clauss S, Sachdev V, Smith ACM, Perry MB, et al. Phenotype and course of Hutchinson-Gilford progeria syndrome. NEW ENGLAND JOURNAL OF MEDICINE. 2008;358(6):592–604.	No	Irrelevent population and/or intervention
1313	Lane H, Wozniak J, Matthies M, Svirsky M, Perkell J. Phonemic resetting versus postural adjustments in the speech of cochlear implant users: An exploration of voice-onset time. Journal of the Acoustical Society of America. 1995;98(6):3096–106.	No	Irrelevent population and/or intervention
1314	Arnold C, Deja M, Burgemeister K, Rogalski M. Phosphate Diabetes An operative Treatment Option for severe Skeletal Deformities of the Lower Limb. OSTEOLOGIE. 2016;25(4):287–91.	No	Irrelevent population and/or intervention
1315	Vancampfort D, Lara E, Stubbs B, Swinnen N, Probst M, Koyanagi A. Physical activity correlates in people with mild cognitive impairment: findings from six low- and middle-income countries. Public health. 2018 Mar;156:15–25.	No	Irrelevent population and/or intervention
1316	Vancampfort D, Stubbs B, Koyanagi A. Physical chronic conditions, multimorbidity and sedentary behavior amongst middle-aged and older adults in six low- and middle-income countries. The international journal of behavioral nutrition and physical activity. 2017 Oct;14(1):147–147.	No	Irrelevent population and/or intervention
1317	Fernandes R, Hariprasad S, Kumar VK. Physical therapy management for balance deficits in children with hearing impairments: A systematic review. Journal of Paediatrics and Child Health. 2015;51(8):753–8.	No	Irrelevent population and/or intervention
1318	Ransmayr G. Physical, occupational, speech and swallowing therapies and physical exercise in Parkinson’s disease. JOURNAL OF NEURAL TRANSMISSION. 2011;118(5):773–81.	No	Irrelevent population and/or intervention
1319	Martin P, Gondo Y, Arai Y, Ishioka Y, Woodard JL, Poon LW, et al. Physical, sensory, and cognitive functioning among centenarians: a comparison between the Tokyo and Georgia centenarian studies. QUALITY OF LIFE RESEARCH. 2018;27(11):3037–46.	No	Irrelevent population and/or intervention
1320	HIGGINS MB, CARNEY AE, SCHULTE L. PHYSIOLOGICAL ASSESSMENT OF SPEECH AND VOICE PRODUCTION OF ADULTS WITH HEARING-LOSS. JOURNAL OF SPEECH AND HEARING RESEARCH. 1994;37(3):510–21.	No	Irrelevent population and/or intervention
1321	Sato M, Baumhoff P, Tillein J, Kral A. Physiological Mechanisms in Combined Electric-Acoustic Stimulation. OTOLOGY \& NEUROTOLOGY. 2017;38(8):E215–23.	No	Irrelevent population and/or intervention
1322	Kemp DT. Physiologically active cochlear micromechanics--one source of tinnitus. Ciba Foundation symposium. 1981;85:54–81.	No	Irrelevent population and/or intervention
1323	Kemp DT. Physiologically Active Cochlear Micromechanics-One Source of Tinnitus [Internet]. 2008. 54 p. (Tinnitus). Available from: https://www.scopus.com/inward/record.uri?eid=2-s2.0-84954183514&doi=10.1002%2F9780470720974.ch5&partnerID=40&md5=54d65e9fc87862187da53b320e738ae9	No	Irrelevent population and/or intervention
1324	Kemp DT. Physiologically Active Cochlear Micromechanics-One Source of Tinnitus [Internet]. 2008. 54 p. (Tinnitus; vol. 85). Available from: https://www.scopus.com/inward/record.uri?eid=2-s2.0-84954183514&doi=10.1002%2F9780470720974.ch5&partnerID=40&md5=54d65e9fc87862187da53b320e738ae9	No	Irrelevent population and/or intervention
1325	Paci M, Nannetti L. Physiotherapy for pusher behaviour in a patient with post-stroke hemiplegia. Journal of Rehabilitation Medicine. 2004;36(4):183–5.	No	Irrelevent population and/or intervention
1326	Varalta V, Poiese P, Recchia S, Montagnana B, Fonte C, Filippetti M, et al. Physiotherapy versus consecutive physiotherapy and cognitive treatment in people with Parkinson’s disease: A pilot randomized cross-over study. Journal of Personalized Medicine [Internet]. 2021;11(8). Available from: https://www.scopus.com/inward/record.uri?eid=2-s2.0-85111462084&doi=10.3390%2Fjpm11080687&partnerID=40&md5…	No	Irrelevent population and/or intervention
1327	Sena Esteves S, de Almeida J, Abrunhosa J, e Sousa C, Arshad Q. Pig’s ear: Streptococcus suis Meningitis and its associated inner ear implications. IDCases. 2017;10:55–7.	No	Irrelevent population and/or intervention
1328	Irvine DRF. Plasticity in the auditory system. Hearing Research. 2018;362:61–73.	no	Did not measure gait
1329	Dejonckere PH, Lebacq J. Plasticity of voice quality: A prognostic factor for outcome of voice therapy? Journal of Voice. 2001;15(2):251–6.	No	Irrelevent population and/or intervention
1330	Shepard NT, Telian SA, Niparko JK, Kemink JL, Fujita S. Platform pressure test in identification of perilymphatic fistula. Otology and Neurotology. 1992;13(1):49–54.	No	Irrelevent population and/or intervention
1331	Hallemans A, Mertens G, de Heyning P, Van Rompaey V. Playing music may improve the gait pattern in patients with bilateral caloric areflexia wearing a cochlear implant: Results from a pilot study. Frontiers in Neurology [Internet]. 2017;8(AUG). Available from: https://www.scopus.com/inward/record.uri?eid=2-s2.0-85027727218&doi=10.3389%2Ffneur.2017.00404&partnerID=40&md5=eadfe6844b2693c6377abf034f…	No	Irrelevent population and/or intervention
1332	Moteki H, Fujinaga Y, Goto T, Usami SI. Pneumolabyrinth, intracochlear and vestibular fluid loss after cochlear implantation. Auris Nasus Larynx. 2018;45(5):1116–20.	No	Irrelevent population and/or intervention
1333	Abdel-Latif ME, Bajuk B, Oei J, Lui K, Care NSWACTNI. Population study of neurodevelopmental outcomes of extremely premature infants admitted after office hours. JOURNAL OF PAEDIATRICS AND CHILD HEALTH. 2014;50(10):E45–54.	No	Irrelevent population and/or intervention
1334	Ellis K, Speed J, Balbierz JM. Post-craniectomy intracranial hypotension: potential impact on rehabilitation. Brain injury. 1998 Oct;12(10):895–9.	No	Irrelevent population and/or intervention
1335	Crowell MS, Mason JS, Posner MA, Haley CA. Posterior Cruciate Ligament Injuries Associated With Military Survival Swim Training. Military medicine. 2017 Jul;182(7):e1924–8.	No	Irrelevent population and/or intervention
1336	Hesse S, Werner C. Poststroke Motor Dysfunction and Spasticity: Novel Pharmacological and Physical Treatment Strategies. CNS Drugs. 2003;17(15):1093–107.	No	Irrelevent population and/or intervention
1337	Lubetzky AV, Kelly JL, Hujsak BD, Liu J, Harel D, Cosetti M. Postural and Head Control Given Different Environmental Contexts. Frontiers in Neurology [Internet]. 2021;12. Available from: https://www.scopus.com/inward/record.uri?eid=2-s2.0-85108174566&doi=10.3389%2Ffneur.2021.597404&partnerID=40&md5=daa0bda871cf4da08121e7c4c2a6453a	No	Irrelevent population and/or intervention
1338	Sihvonen S, Era P, Helenius M. Postural balance and health-related factors in middle-aged and older women with injurious falls and non-fallers. AGING CLINICAL AND EXPERIMENTAL RESEARCH. 2004;16(2):139–46.	No	Irrelevent population and/or intervention
1339	Leyssens L, Van Hecke R, Moons K, Luypaert S, Danneels M, Patru J, et al. Postural balance problems in people with intellectual disabilities: Do not forget the sensory input systems. JOURNAL OF APPLIED RESEARCH IN INTELLECTUAL DISABILITIES. 2022;35(1):280–94.	No	Irrelevent population and/or intervention
1340	Horak FB. Postural compensation for vestibular loss. Annals of the New York Academy of Sciences. 2009;1164:76–81.	No	Irrelevent population and/or intervention
1341	Shorer Z, Becker B, Jacobi-Polishook T, Oddsson L, Melzer I. Postural control among children with and without attention deficit hyperactivity disorder in single and dual conditions. EUROPEAN JOURNAL OF PEDIATRICS. 2012;171(7):1087–94.	No	Irrelevent population and/or intervention
1342	Di Girolamo S, Picciotti P, Sergi B, D’Ecclesia A, Di Nardo W. Postural control and glycerol test in Ménière’s disease. Acta oto-laryngologica. 2001 Oct;121(7):813–7.	No	Irrelevent population and/or intervention
1343	Magnusson M, Petersen H, Harris S, Johansson R. Postural control and vestibulospinal function in patients selected for cochlear implantation. British Journal of Audiology. 1995;29(4):231–6.	no	Did not measure gait
1344	Suarez A, Ferreira E, Garcia Pintos B, Arocena S, Suarez H. Postural control characterization according to age and auditory input in cochlear implant users. Cochlear Implants International. 2021;22(1):29–34.	No	Did not measure gait
1345	Nadimi Z, Adel Ghahraman M, Mohammadkhani G, Hoseinabadi R, Jalaie S, Malmir K, et al. Postural control during dual task in adolescent cochlear implant users under on/off-device conditions. Auditory and Vestibular Research. 2021;30(3):183–8.	No	Irrelevent population and/or intervention
1346	Fujiwara K, Kiyota N, Maekawa M, Prokopenko SV, Vasilyevna AM. Postural control during transient floor translation while standing with the leg and trunk fixed. NEUROSCIENCE LETTERS. 2015;594:93–8.	No	Irrelevent population and/or intervention
1347	Ebrahimi AA, Movallali G, Jamshidi AA, Rahgozar M, Haghgoo HA. Postural Control in Deaf Children. Acta medica Iranica. 2017 Feb;55(2):115–22.	No	Irrelevent population and/or intervention
1348	Calo L, Rabini A, Picciotti PM, Laurino S, Passali GC, Ferrara PE, et al. Postural control in patients with total hip replacement. EUROPEAN JOURNAL OF PHYSICAL AND REHABILITATION MEDICINE. 2009;45(3):327–33.	No	Irrelevent population and/or intervention
1349	Calo L, Rabini A, Picciotti PM, Laurino S, Passali GC, Ferrara PE, et al. Postural control in patients with total hip replacement. European Journal of Physical and Rehabilitation Medicine. 2009;45(3):327–33.	No	Irrelevent population and/or intervention
1350	Ertugrul G, Sennaroglu G, Sennaroglu L. Postural Control in Subjects with Incomplete Partition Inner Ear Malformations: A Comparison of Incomplete Partition Types. ORL. 2022;84(1):47–54.	No	Irrelevent population and/or intervention
1351	Lubetzky V A, Coker E, Arie L, Aharoni MMH, Krasovsky T. Postural Control under Cognitive Load: Evidence of Increased Automaticity Revealed by Center-of-Pressure and Head Kinematics. JOURNAL OF MOTOR BEHAVIOR.	No	Irrelevent population and/or intervention
1352	Rajendran V, Roy FG, Jeevanantham D. Postural control, motor skills, and health-related quality of life in children with hearing impairment: a systematic review. European archives of oto-rhino-laryngology : official journal of the European Federation of Oto-Rhino-Laryngological Societies (EUFOS) : affiliated with the German Society for Oto-Rhino-Laryngology - Head and Neck Surgery. 2012 Apr;269(4…	no	Irrelevent population and/or intervention
1353	Fabre-Adinolfi D, Ceyte H, Hoffmann CP, Frère J, Parietti-Winkler C. Postural disorders induced by cochlear implantation in normo-reflexic patients: A potential origin of a transient geocentric perception disorder. Gait and Posture. 2020;81:225–9.	no	Did not measure gait
1354	De Souza Melo R, Amorim Da Silva PW, Carvalho Da Silva LV, Da Silva Toscano CF. Postural evaluation of vertebral column in children and teenagers with hearing loss [Avaliação Postural da Coluna Vertebral em Crianças e Adolescentes com Deficiência Auditiva]. International Archives of Otorhinolaryngology. 2011;15(2):195–202.	No	Irrelevent population and/or intervention
1355	Ertugrul G, Sennaroglu G, Karakaya J, Sennaroglu L. Postural instability in children with severe inner ear malformations: Characteristics of vestibular and balance function. INTERNATIONAL JOURNAL OF AUDIOLOGY. 2021;60(2):115–22.	No	Irrelevent population and/or intervention
1356	Caldani S, Bucci MP, Tisne M, Audo I, Van Den Abbeele T, Wiener-Vacher S. Postural Instability in Subjects With Usher Syndrome. FRONTIERS IN NEUROLOGY. 2019;10.	No	Irrelevent population and/or intervention
1357	Seiwerth I, Jonen J, Rahne T, Lauenroth A, Hullar TE, Plontke SK, et al. Postural regulation and stability with acoustic input in normal hearing subjects. German version. HNO. 2020;68(5, SI):344–51.	No	normal hearing
1358	Seiwerth I, Jonen J, Rahne T, Lauenroth A, Hullar TE, Plontke SK, et al. Postural regulation and stability with acoustic input in normal-hearing subjects. HNO. 2020;68(SUPPL 2, 2, SI):100–5.	No	Did not measure gait
1359	Suarez H, Ferreira E, Alonso R, Arocena S, San Roman C, Herrera T, et al. Postural responses applied in a control model in cochlear implant users with pre-lingual hearing loss. Acta Oto-Laryngologica. 2016;136(4):344–50.	No	Irrelevent population and/or intervention
1360	Phillips C, DeFrancisci C, Ling L, Nie K, Nowack A, Phillips JO, et al. Postural responses to electrical stimulation of the vestibular end organs in human subjects. EXPERIMENTAL BRAIN RESEARCH. 2013;229(2):181–95.	No	Irrelevent population and/or intervention
1361	Bujang R, Abdul Wahat NH, Umat C. Posture stability in adult cochlear implant recipients. Journal of Medical Sciences (Faisalabad). 2013;13(2):86–94.	No	Did not measure gait
1362	Chow MR, Ayiotis AI, Schoo DP, Gimmon Y, Lane KE, Morris BJ, et al. Posture, Gait, Quality of Life, and Hearing with a Vestibular Implant. NEW ENGLAND JOURNAL OF MEDICINE. 2021;384(6):521–32.	No	Irrelevent population and/or intervention
1363	Sienko KH, Seidler RD, Carender WJ, Goodworth AD, Whitney SL, Peterka RJ. Potential mechanisms of sensory augmentation systems on human balance control. Frontiers in Neurology [Internet]. 2018;9(NOV). Available from: https://www.scopus.com/inward/record.uri?eid=2-s2.0-85056773887&doi=10.3389%2Ffneur.2018.00944&partnerID=40&md5=518f544ddd563663c47d14ff20cb9d9f	No	Irrelevent population and/or intervention
1364	Horner-Johnson W, Akobirshoev I, Amutah-Onukagha NN, Slaughter-Acey JC, Mitra M. Preconception Health Risks Among US Women: Disparities at the Intersection of Disability and Race or Ethnicity. WOMENS HEALTH ISSUES. 2021;31(1):65–74.	No	Irrelevent population and/or intervention
1365	Jimenez AE, Khalafallah AM, Lam S, Horowitz MA, Azmeh O, Rakovec M, et al. Predicting High-Value Care Outcomes After Surgery for Skull Base Meningiomas. World Neurosurgery. 2021;149:e427–36.	No	Irrelevent population and/or intervention
1366	Shalin G, Pardoel S, Lemaire ED, Nantel J, Kofman J. Prediction and detection of freezing of gait in Parkinson’s disease from plantar pressure data using long short-term memory neural-networks. JOURNAL OF NEUROENGINEERING AND REHABILITATION. 2021;18(1).	No	Irrelevent population and/or intervention
1367	Rosendahl E, Lundin-Olsson L, Kallin K, Jensen J, Gustafson Y, Nyberg L. Prediction of falls among older people in residential care facilities by the Downton index. Aging Clinical and Experimental Research. 2003;15(2):142–7.	No	Irrelevent population and/or intervention
1368	Janky KL, Thomas MLA, High RR, Schmid KK, Ogun OA. Predictive Factors for Vestibular Loss in Children With Hearing Loss. American journal of audiology. 2018 Mar;27(1):137–46.	No	Irrelevent population and/or intervention
1369	Vassallo M, Vignaraja R, Sharma JC, Briggs R, Allen SC. Predictors for falls among hospital inpatients with impaired mobility. Journal of the Royal Society of Medicine. 2004;97(6):266–9.	No	Irrelevent population and/or intervention
1370	Čada Z, Balatková Z, Čakrt O, Hrubá S, Komarc M, Plzak J, et al. Predictors of central vestibular compensation after surgery for vestibular schwannomas. Acta otorhinolaryngologica Italica : organo ufficiale della Societa italiana di otorinolaringologia e chirurgia cervico-facciale. 2019 Feb;39(1):46–52.	No	Irrelevent population and/or intervention
1371	Butler Forslund E, Jørgensen V, Skavberg Roaldsen K, Hultling C, Wahman K, Franzén E. Predictors of falls in persons with spinal cord injury—a prospective study using the Downton fall risk index and a single question of previous falls. Spinal Cord. 2019;57(2):91–9.	No	Irrelevent population and/or intervention
1372	Almeidaa LRS, Valenca GT, Negreiros NN, Pinto EB, Oliveira-Filho J. Predictors of recurrent falls in people with Parkinson’s disease and proposal for a predictive tool. Journal of Parkinson’s Disease. 2017;7(2):313–24.	No	Irrelevent population and/or intervention
1373	Persson J, Andrich R, Van Beekum T, Brodin H, Lorentsen O, Wessels R, et al. Preference based assessment of the quality of life of disabled persons. Technology and Disability. 2002;14(3):119–24.	No	Irrelevent population and/or intervention
1374	Moore BCJ, Sęk A. Preferred Compression Speed for Speech and Music and Its Relationship to Sensitivity to Temporal Fine Structure. Trends in hearing. 2016 Sep;20.	no	Did not measure gait
1375	Moher D, Liberati A, Tetzlaff J, Altman DG. Preferred reporting items for systematic reviews and meta-analyses: the PRISMA statement. Journal of clinical epidemiology. 2009;62(10):1006–12.	No	Review/meta analysis
1376	Stuart S, Mancini M. Prefrontal Cortical Activation With Open and Closed-Loop Tactile Cueing When Walking and Turning in Parkinson Disease: A Pilot Study. JOURNAL OF NEUROLOGIC PHYSICAL THERAPY. 2020;44(2, SI):121–31.	No	Irrelevent population and/or intervention
1377	Wajda DA, Moon Y, Motl RW, Sosnoff JJ. Preliminary investigation of gait initiation and falls in multiple sclerosis. Archives of Physical Medicine and Rehabilitation. 2015;96(6):1098–102.	No	Irrelevent population and/or intervention
1378	Buard I, Dewispelaere WB, Thaut M, Kluger BM. Preliminary neurophysiological evidence of altered cortical activity and connectivity with neurologic music therapy in Parkinson’s disease. Frontiers in Neuroscience [Internet]. 2019;13(FEB). Available from: https://www.scopus.com/inward/record.uri?eid=2-s2.0-85065846469&doi=10.3389%2Ffnins.2019.00105&partnerID=40&md5=372b9644b11691c33f3e5a7e925a49aa	No	Irrelevent population and/or intervention
1379	Krause E, Louza JPR, Hempel JM, Wechtenbruch J, Rader T, Gürkov R. Prevalence and characteristics of preoperative balance disorders in cochlear implant candidates. Annals of Otology, Rhinology and Laryngology. 2008;117(10):764–8.	no	Did not measure gait
1380	Malini FM, Lourenço RA, Lopes CS. Prevalence of fear of falling in older adults, and its associations with clinical, functional and psychosocial factors: The Frailty in Brazilian Older People-Rio de Janeiro Study. Geriatrics and Gerontology International. 2016;16(3):336–44.	No	Irrelevent population and/or intervention
1381	Shoman N, Ngo R, Archibald J, Pijl S, Chan S, Westerberg BD. Prevalence of new-onset vestibular symptoms following cochlear implantation. Journal of Otolaryngology - Head and Neck Surgery. 2008;37(3):388–94.	no	Did not measure gait
1382	Kalaiselvi S, Ramachandran N, Nair D, Palanivel C. Prevalence of self-reported morbidities, functional disabilities and access to supportive aids among the elderly of urban Puducherry. West Indian Medical Journal [Internet]. 2017;66(2). Available from: https://www.scopus.com/inward/record.uri?eid=2-s2.0-85033783275&doi=10.7727%2Fwimj.2015.313&partnerID=40&md5=f41d3f6da3097a6d3e574423516ad33d	No	Irrelevent population and/or intervention
1383	Dorjee K, Kathirvel S, Jeyashree K, Dorji T, Choeda T, Pelzom D, et al. Prevalence, Pattern, and Factors Associated With Self-reported Disability Among the Bhutanese Population: A Secondary Data Analysis of Population and Housing Census. Asia-Pacific Journal of Public Health [Internet]. 2021; Available from: https://www.scopus.com/inward/record.uri?eid=2-s2.0-85118279745&doi=10.1177%2F10105395211…	No	Irrelevent population and/or intervention
1384	Ginsberg JP, Womer RB. Preventing organ-specific chemotherapy toxicity. European Journal of Cancer. 2005;41(17):2690–700.	No	Irrelevent population and/or intervention
1385	Mart MF, Williams Roberson S, Salas B, Pandharipande PP, Ely EW. Prevention and Management of Delirium in the Intensive Care Unit. Seminars in Respiratory and Critical Care Medicine. 2021;42(1):112–26.	No	Irrelevent population and/or intervention
1386	Beckung E, Hagberg G, Uldall P, Cans C. Probability of walking in children with cerebral palsy in Europe. Pediatrics. 2008 Jan;121(1):e187-92.	No	Irrelevent population and/or intervention
1387	Miller E, Becker Z, Shalev D, Lee CT, Cioroiu C, Thakur K. Probable Zika virus-associated Guillain-Barré syndrome: Challenges with clinico-laboratory diagnosis. Journal of the Neurological Sciences. 2017;375:367–70.	No	Irrelevent population and/or intervention
1388	Castro SS, Cieza A, Cesar CLG. Problems with accessibility to health services by persons with disabilities in Sao Paulo, Brazil. DISABILITY AND REHABILITATION. 2011;33(17–18):1693–8.	No	Irrelevent population and/or intervention
1389	Keefe DH, Hunter LL, Feeney MP, Fitzpatrick DF. Procedures for ambient-pressure and tympanometric tests of aural acoustic reflectance and admittance in human infants and adults. The Journal of the Acoustical Society of America. 2015 Dec;138(6):3625–53.	No	Irrelevent population and/or intervention
1390	Proceedings of SPIE - The International Society for Optical Engineering. In 2017. Available from: https://www.scopus.com/inward/record.uri?eid=2-s2.0-85038431603&partnerID=40&md5=ce73c501cebc4acc9b363233a9dda923	No	Irrelevent population and/or intervention
1391	Levitt H. Processing of speech signals for physical and sensory disabilities. Proceedings of the National Academy of Sciences of the United States of America. 1995;92(22):9999–10006.	No	Irrelevent population and/or intervention
1392	Kos MI, Degive C, Boex C, Guyot JP. Professional occupation after cochlear implantation. Journal of Laryngology and Otology. 2007;121(3):215–8.	No	Irrelevent population and/or intervention
1393	Hebreo ARP, Ang-Muñoz CD, Abiera JEE, Dungca ML, Mancao BD. Profile of Pediatric Patients with Cerebral Palsy at the Department of Rehabilitation Medicine, Philippine General Hospital. Acta Medica Philippina. 2017;51(4):289–99.	No	Irrelevent population and/or intervention
1394	Najenson T, Groswasser Z, Stern M, Schechter I, Daviv C, Berghaus N, et al. Prognostic factors in rehabilitation after severe head injury. Assessment six months after trauma. Scandinavian Journal of Rehabilitation Medicine. 1975;7(3):101–5.	No	Irrelevent population and/or intervention
1395	Michiels S, Van de Heyning P, Truijen S, Hallemans A, De Hertogh W. Prognostic indicators for decrease in tinnitus severity after cervical physical therapy in patients with cervicogenic somatic tinnitus. Musculoskeletal science & practice. 2017 Jun;29:33–7.	No	Irrelevent population and/or intervention
1396	Lew HL, Poole JH, Vanderploeg RD, Goodrich GL, Dekelboum S, Guillory SB, et al. Program development and defining characteristics of returning military in a VA Polytrauma Network Site. Journal of Rehabilitation Research and Development. 2007;44(7):1027–34.	No	Irrelevent population and/or intervention
1397	Bosma LVAE, Kragt JJ, Brieva L, Khaleeli Z, Montalban X, Polman CH, et al. Progression on the Multiple Sclerosis Functional Composite in multiple sclerosis: what is the optimal cut-off for the three components? MULTIPLE SCLEROSIS JOURNAL. 2010;16(7):862–7.	No	Irrelevent population and/or intervention
1398	Maas RR, Iwanicka-Pronicka K, Kalkan Ucar S, Alhaddad B, AlSayed M, Al-Owain MA, et al. Progressive deafness–dystonia due to SERAC1 mutations: A study of 67 cases. Annals of Neurology. 2017;82(6):1004–15.	No	Irrelevent population and/or intervention
1399	Ginis P, Heremans E, Ferrari A, Dockx K, Canning CG, Nieuwboer A. Prolonged walking with a wearable system providing intelligent auditory input in people with Parkinson’s disease. Frontiers in Neurology [Internet]. 2017;8(APR). Available from: https://www.scopus.com/inward/record.uri?eid=2-s2.0-85018775141&doi=10.3389%2Ffneur.2017.00128&partnerID=40&md5=d8b7add66e7bfdb1eb20e453e4bcd955	No	Irrelevent population and/or intervention
1400	Ackerley SJ, Stinear CM, Byblow WD. Promoting use-dependent plasticity with externally-paced training. CLINICAL NEUROPHYSIOLOGY. 2011;122(12):2462–8.	No	Irrelevent population and/or intervention
1401	Astor FC, Lechtenberg CL, Banks RD, Hanft KL, Hanson MR, Salanga VD, et al. Proposed algorithm to aid the diagnosis of cerebellopontine angle tumors. Southern Medical Journal. 1997;90(5):514–7.	No	Irrelevent population and/or intervention
1402	Dobbels B, Lucieer F, Mertens G, Gilles A, Moyaert J, van de Heyning P, et al. Prospective cohort study on the predictors of fall risk in 119 patients with bilateral vestibulopathy. PloS one. 2020;15(3):e0228768–e0228768.	No	Irrelevent population and/or intervention
1403	Zoetewei D, Herman T, Brozgol M, Ginis P, Thumm PC, Ceulemans E, et al. Protocol for the DeFOG trial: A randomized controlled trial on the effects of smartphone-based, on-demand cueing for freezing of gait in Parkinson’s disease. CONTEMPORARY CLINICAL TRIALS COMMUNICATIONS. 2021;24.	No	Irrelevent population and/or intervention
1404	Cushing SL, Pothier D, Hughes C, Hubbard BJ, Gordon KA, Papsin BC. Providing auditory cues to improve stability in children who are deaf. The Laryngoscope. 2012 Dec;122 Suppl:S101-2.	No	Irrelevent population and/or intervention
1405	Lindenberger U, Lövdén M, Schellenbach M, Li SC, Krüger A. Psychological principles of successful aging technologies: A mini-review. Gerontology. 2008;54(1):59–68.	No	Irrelevent population and/or intervention
1406	Danneels M, Van Hecke R, Keppler H, Degeest S, Cambier D, van de Berg R, et al. Psychometric Properties of Cognitive-Motor Dual-Task Studies With the Aim of Developing a Test Protocol for Persons With Vestibular Disorders: A Systematic Review. EAR AND HEARING. 2020;41(1):3–16.	No	Irrelevent population and/or intervention
1407	Verbecque E, Lobo Da Costa PH, Vereeck L, Hallemans A. Psychometric properties of functional balance tests in children: A literature review. Developmental Medicine and Child Neurology. 2015;57(6):521–9.	No	Irrelevent population and/or intervention
1408	Kisvetrová H, Školoudík D, Herzig R, Langová K, Kurková P, Tomanová J, et al. Psychometric Properties of the Czech Version of the Falls Efficacy Scale-International in Patients with Early-Stage Dementia. Dementia and Geriatric Cognitive Disorders Extra. 2019;9(2):319–29.	No	Irrelevent population and/or intervention
1409	Cheung MKT, Chan SCC. Psychometric validation of the Chinese version of job-seeking self-efficacy scale for people with disabilities: A preliminary study. Journal of Vocational Rehabilitation. 2021;54(2):151–9.	No	Irrelevent population and/or intervention
1410	Caldeira A, Barroso C, Carapinha J, Nogueira L, Gameiro M, Matias S, et al. Psychomotricity in elderly people with hearing impairment. Communications in Computer and Information Science. 2020;1185 CCIS:230–9.	No	Review/meta analysis
1411	Valentine DP, Kiddoo M, LaFleur B. Psychosocial implications of service dog ownership for people who have mobility or hearing impairments. Social work in health care. 1993;19(1):109–25.	No	Irrelevent population and/or intervention
1412	Nagata Y, Bundo M, Sugiura S, Kamita M, Ono M, Hattori K, et al. PTPRQ as a potential biomarker for idiopathic normal pressure hydrocephalus. Molecular Medicine Reports. 2017;16(3):3034–40.	No	Irrelevent population and/or intervention
1413	Haualand H. Punished and isolated: disabled prisoners in Norway. Scandinavian Journal of Disability Research. 2015;17:74–87.	No	Irrelevent population and/or intervention
1414	Kahya M, Lyons KE, Pahwa R, Akinwuntan AE, He J, Devos H. Pupillary Response to Postural Demand in Parkinson’s Disease. FRONTIERS IN BIOENGINEERING AND BIOTECHNOLOGY. 2021;9.	No	Irrelevent population and/or intervention
1415	Anttila H, Samuelsson K, Salminen AL, Brandt S. Quality of evidence of assistive technology interventions for people with disability: An overview of systematic reviews. Technology and Disability. 2012;24(1):9–48.	No	Irrelevent population and/or intervention
1416	Limond JA, Bull KS, Calaminus G, Kennedy CR, Spoudeas HA, Cheuignard MP, et al. Quality of survival assessment in European childhood brain tumour trials, for children aged 5 years and over. EUROPEAN JOURNAL OF PAEDIATRIC NEUROLOGY. 2015;19(2):202–10.	No	Irrelevent population and/or intervention
1417	Limond J, Thomas S, Bull KS, Calaminus G, Lemiere J, Traunwieser T, et al. Quality of survival assessment in European childhood brain tumour trials, for children below the age of 5 years. EUROPEAN JOURNAL OF PAEDIATRIC NEUROLOGY. 2020;25:59–67.	No	Irrelevent population and/or intervention
1418	Palmer CV. Quantifying and responding to patient needs and expectations. Journal of the American Academy of Audiology. 2005;16(10):789–808.	No	Irrelevent population and/or intervention
1419	Ellis RJ, Duan Z, Wang Y. Quantifying Auditory Temporal Stability in a Large Database of Recorded Music. PLOS ONE. 2014;9(12).	No	Irrelevent population and/or intervention
1420	Pineda G, Atehortúa A, Iregui M, García-Arteaga JD, Romero E. Quantifying stimulus-response rehabilitation protocols by auditory feedback in Parkinson’s disease gait pattern. In 2017. Available from: https://www.scopus.com/inward/record.uri?eid=2-s2.0-85038440320&doi=10.1117%2F12.2285975&partnerID=40&md5=aa7994d419725844279e12e6fa106457	No	Irrelevent population and/or intervention
1421	Jeong HK, Pouyan MB, Whittingslow DC, Ganti V, Inan OT. Quantifying the effects of increasing mechanical stress on knee acoustical emissions using unsupervised graph mining. IEEE Transactions on Neural Systems and Rehabilitation Engineering. 2018;26(3):594–601.	No	Irrelevent population and/or intervention
1422	Pineda G, Iregui M, Atehortua A, Romero E. Quantifying the gait pattern adaptation to auditory feedback in healthy elder adults. In 2017. Available from: https://www.scopus.com/inward/record.uri?eid=2-s2.0-85014661011&doi=10.1117%2F12.2256942&partnerID=40&md5=1730f7d1614fcd5891e88da85fe51fc6	No	Irrelevent population and/or intervention
1423	Kreilinger A, Georgi T, Pregartner G, Ivastinovic D, Pichler T, Berghold A, et al. Quantifying the impact on navigation performance in visually impaired: Auditory information loss versus information gain enabled through electronic travel AIDS. PLoS ONE [Internet]. 2018;13(4). Available from: https://www.scopus.com/inward/record.uri?eid=2-s2.0-85046098412&doi=10.1371%2Fjournal.pone.0196156&partner…	No	Irrelevent population and/or intervention
1424	Wu X, Yu S, Shen S, Liu W. Quantitative analysis of the biomechanical response of semicircular canals and nystagmus under different head positions. HEARING RESEARCH. 2021;407.	No	Irrelevent population and/or intervention
1425	Deb KA, Sandra KK, Nora FE, Marianne FM, Ajit C, Marilly P, et al. Quantitative biomechanical assessment of trunk control in Huntington’s disease reveals more impairment in static than dynamic tasks. JOURNAL OF THE NEUROLOGICAL SCIENCES. 2017;376:29–34.	No	Irrelevent population and/or intervention
1426	Kegelmeyer DA, Kostyk SK, Fritz NE, Fiumedora MM, Chaudhari A, Palettas M, et al. Quantitative biomechanical assessment of trunk control in Huntington’s disease reveals more impairment in static than dynamic tasks. Journal of the Neurological Sciences. 2017;376:29–34.	No	Irrelevent population and/or intervention
1427	Tachi S, Mann RW, Rowell D. Quantitative Comparison of Alternative Sensory Displays for Mobility Aids for the Blind. IEEE Transactions on Biomedical Engineering. 1983;BME-30(9):571–7.	No	Irrelevent population and/or intervention
1428	Castillo-Escario Y, Kumru H, Valls-Solé J, García-Alen L, Jané R, Vidal J. Quantitative evaluation of trunk function and the StartReact effect during reaching in patients with cervical and thoracic spinal cord injury. Journal of Neural Engineering [Internet]. 2021;18(4). Available from: https://www.scopus.com/inward/record.uri?eid=2-s2.0-85114052643&doi=10.1088%2F1741-2552%2Fac19d3&partnerID=40&m…	No	Irrelevent population and/or intervention
1429	Zhao CJ, Zhang SZ. Quantitative evaluation of vestibular function, balance function and optokinetic function in elderly person. Chinese Journal of Clinical Rehabilitation. 2005;9(23):231–3.	No	Irrelevent population and/or intervention
1430	Dawson C, Aalto D, Simko J, Putkinen V, Tervaniemi M, Vainio M. Quantity language speakers show enhanced subcortical processing. BIOLOGICAL PSYCHOLOGY. 2016;118:169–75.	No	Irrelevent population and/or intervention
1431	Muijzer-Witteveen H, Sibum N, van Dijsseldonk R, Keijsers N, van Asseldonk E. Questionnaire results of user experiences with wearable exoskeletons and their preferences for sensory feedback. JOURNAL OF NEUROENGINEERING AND REHABILITATION. 2018;15.	No	Irrelevent population and/or intervention
1432	Muijzer-Witteveen H, Sibum N, Van Dijsseldonk R, Keijsers N, Van Asseldonk E. Questionnaire results of user experiences with wearable exoskeletons and their preferences for sensory feedback 17 Psychology and Cognitive Sciences 1701 Psychology. Journal of NeuroEngineering and Rehabilitation [Internet]. 2018;15(1). Available from: https://www.scopus.com/inward/record.uri?eid=2-s2.0-85057084032&doi=…	No	Irrelevent population and/or intervention
1433	Kato K, Ikeda R, Suzuki J, Hirano-Kawamoto A, Kamakura Y, Fujiu-Kurachi M, et al. Questionnaire survey on nurses and speech therapists regarding dysphagia rehabilitation in Japan. Auris Nasus Larynx. 2021;48(2):241–7.	No	Irrelevent population and/or intervention
1434	Ruiz Pujadas E, Kjer HM, Piella G, Ceresa M, Gonzalez Ballester MA. Random walks with shape prior for cochlea segmentation in ex vivo. INTERNATIONAL JOURNAL OF COMPUTER ASSISTED RADIOLOGY AND SURGERY. 2016;11(9, SI):1647–59.	No	Irrelevent population and/or intervention
1435	Maranesi E, Riccardi GR, Lattanzio F, Di Rosa M, Luzi R, Casoni E, et al. Randomised controlled trial assessing the effect of a technology-assisted gait and balance training on mobility in older people after hip fracture: Study protocol. BMJ Open [Internet]. 2020;10(6). Available from: https://www.scopus.com/inward/record.uri?eid=2-s2.0-85086686203&doi=10.1136%2Fbmjopen-2019-035508&partnerID=40&m…	No	Irrelevent population and/or intervention
1436	Buard I, Lattanzio L, Stewart R, Thompson S, Sjoberg K, Hookstadt K, et al. Randomized controlled trial of neurologic music therapy in Parkinson’s disease: research rehabilitation protocols for mechanistic and clinical investigations. Trials [Internet]. 2021;22(1). Available from: https://www.scopus.com/inward/record.uri?eid=2-s2.0-85113627226&doi=10.1186%2Fs13063-021-05560-7&partnerID=40&md5=865…	No	Irrelevent population and/or intervention
1437	Fietzek UM, Schroeteler FE, Ziegler K, Zwosta J, Ceballos-Baumann AO. Randomized cross-over trial to investigate the efficacy of a two-week physiotherapy programme with repetitive exercises of cueing to reduce the severity of freezing of gait in patients with Parkinson’s disease. CLINICAL REHABILITATION. 2014;28(9):902–11.	No	Irrelevent population and/or intervention
1438	Nakanishi Y, Wada F, Saeki S, Hachisuka K. Rapid changes in arousal states of healthy volunteers during robot-assisted gait training: A quantitative time-series electroencephalography study. Journal of NeuroEngineering and Rehabilitation [Internet]. 2014;11(1). Available from: https://www.scopus.com/inward/record.uri?eid=2-s2.0-84900426883&doi=10.1186%2F1743-0003-11-59&partnerID=40&md5=f1a52523f7…	No	normal hearing
1439	Romaniszyn P, Kania D, Nowakowska K, Sobkowiak M, Turner B, Myśliwiec A, et al. RAS in the Aspect of Symmetrization of Lower Limb Loads. Advances in Intelligent Systems and Computing. 2019;1011:436–47.	No	Irrelevent population and/or intervention
1440	James A, Hunter M, Straker LM, Beilby J, Bucks R, Davis T, et al. Rationale, design and methods for a community-based study of clustering and cumulative effects of chronic disease processes and their effects on ageing: the Busselton healthy ageing study. BMC PUBLIC HEALTH. 2013;13.	No	Irrelevent population and/or intervention
1441	Lin YH, Tang PF, Wang YH, Eng JJ, Lin KC, Lu L, et al. Reactive Postural Control Deficits in Patients with Posterior Parietal Cortex Lesions After Stroke and the Influence of Auditory Cueing. AMERICAN JOURNAL OF PHYSICAL MEDICINE \& REHABILITATION. 2014;93(10):849–59.	No	Irrelevent population and/or intervention
1442	Khoo IH, Marayong P, Krishnan V, Balagtas M, Rojas O, Leyba K. Real-time biofeedback device for gait rehabilitation of post-stroke patients. Biomedical Engineering Letters. 2017;7(4):287–98.	No	Irrelevent population and/or intervention
1443	Bartels BM, Moreno A, Quezada MJ, Sivertson H, Abbas J, Krishnamurthi N. REAL-TIME FEEDBACK DERIVED FROM WEARABLE SENSORS TO IMPROVE GAIT IN PARKINSON’S DISEASE. TECHNOLOGY AND INNOVATION. 2018;20(1–2):37–46.	No	Irrelevent population and/or intervention
1444	Fujimoto C, Yagi M, Murofushi T. Recent advances in idiopathic bilateral vestibulopathy: A literature review. Orphanet Journal of Rare Diseases [Internet]. 2019;14(1). Available from: https://www.scopus.com/inward/record.uri?eid=2-s2.0-85071257252&doi=10.1186%2Fs13023-019-1180-8&partnerID=40&md5=7127516dac9e958840a8c01830ee89f4	No	Irrelevent population and/or intervention
1445	Schwab SM, Dugan S, Riley MA. Reciprocal Influence of Mobility and Speech-Language: Advancing Physical Therapy and Speech Therapy Cotreatment and Collaboration for Adults With Neurological Conditions. Physical therapy [Internet]. 2021;101(11). Available from: https://www.scopus.com/inward/record.uri?eid=2-s2.0-85122488489&doi=10.1093%2Fptj%2Fpzab196&partnerID=40&md5=fd02b979168f1d94a33bd4f61bcc2a…	No	Irrelevent population and/or intervention
1446	Mayo NE, Korner-Bitensky NA, Becker R. Recovery time of independent function post-stroke. American Journal of Physical Medicine and Rehabilitation. 1991;70(1):5–12.	No	Irrelevent population and/or intervention
1447	MAYO NE, KORNERBITENSKY NA, BECKER R. RECOVERY-TIME OF INDEPENDENT FUNCTION POSTSTROKE. AMERICAN JOURNAL OF PHYSICAL MEDICINE \& REHABILITATION. 1991;70(1):5–12.	No	Irrelevent population and/or intervention
1448	Kanno S, Ogawa KI, Kikuchi H, Toyoshima M, Abe N, Sato K, et al. Reduced default mode network connectivity relative to white matter integrity is associated with poor cognitive outcomes in patients with idiopathic normal pressure hydrocephalus. BMC neurology. 2021 Sep;21(1):353–353.	No	Irrelevent population and/or intervention
1449	Saltvedt I, Mo ESO, Fayers P, Kaasa S, Sletvold O. Reduced mortality in treating acutely sick, frail older patients in a geriatric evaluation and management unit. A prospective randomized trial. Journal of the American Geriatrics Society. 2002;50(5):792–8.	No	Irrelevent population and/or intervention
1450	Bodak R, Malhotra P, Bernardi NF, Cocchini G, Stewart L. Reducing chronic visuo-spatial neglect following right hemisphere stroke through instrument playing. FRONTIERS IN HUMAN NEUROSCIENCE. 2014;8.	No	Irrelevent population and/or intervention
1451	Schiappacasse C, Longoni M, Paleo MA, Vitale M. Reflecting on the world report on disability: A short report from Argentina. American Journal of Physical Medicine and Rehabilitation. 2014;93(1 SUPPL.1):S39–41.	No	Irrelevent population and/or intervention
[truncated: 625 more rows]
